# Supplementary material for: 4-(4-Nitro­phen­yl)morpholine
Source: Acta Crystallogr Sect E Struct Rep Online. 2012 Mar 31;68(Pt 4):o1235. doi: 10.1107/S1600536812012172 (PMC3344165; doi:10.1107/S1600536812012172)
Supplement: Supplementary file 1 [file e-68-o1235-sup1.cif]

##############################################################################
#                                                                            #
# This CIF contains the data in a paper accepted for publication in          #
# Acta Crystallographica Section E. It conforms to the requirements of       #
# Notes for Authors for Acta Crystallographica Section E, and has been       #
# peer reviewed under the auspices of the IUCr Commission on Journals.       #
#                                                                            #
# Full details of the Crystallographic Information File format               #
# are given in the paper "The Crystallographic Information File (CIF):       #
# a New Standard Archive File for Crystallography" by S. R. Hall, F. H.      #
# Allen and I. D. Brown [Acta Cryst. (1991), A47, 655-685].                  #
#                                                                            #
# The current version of the core CIF dictionary is obtainable from          #
# ftp://ftp.iucr.org/pub/cif_core.dic.                                       #
#                                                                            #
# Software is freely available for graphical display of the structure(s)     #
# in this CIF. For information consult the CIF software page                 #
# http://www.iucr.org/resources/cif/software.                                #
#                                                                            #
# This file may be used for bona fide research purposes within the           #
# scientific community so long as proper attribution is given to the journal # 
# article from which it was obtained.                                        #
#                                                                            #
##############################################################################
data_global
_audit_creation_method
;
  Olex2 1.1
  (compiled 2011.11.01 svn.r2039, GUI svn.r3906)
;
_journal_date_recd_electronic     2011-12-02
_journal_date_accepted     2012-03-21
_journal_name_full     'Acta Crystallographica, Section E'
_journal_year     2012
_journal_volume     68
_journal_issue      4
_journal_page_first     o1235
_journal_page_last     o1235
_journal_paper_category     QO
_journal_paper_doi     10.1107/S1600536812012172
_journal_coeditor_code     KJ2195
_publ_contact_author_name     'Li Yang'
_publ_contact_author_address
;
 State Key Laboratory of Biotherapy and Cancer
 Center, West China Hospital,
 West China Medical School, Sichuan University, Chengdu 610041,
 People's Republic of China
;
_publ_contact_author_email     yangli@scu.edu.cn
_publ_contact_author_fax     '86-28-85503301'
_publ_contact_author_phone     '86-28-85503817'
_publ_section_title
;
4-(4-Nitrophenyl)morpholine
;
loop_
    _publ_author_name
    _publ_author_footnote
    _publ_author_address
    'Li-Jiao Wang' .
; State Key Laboratory of Biotherapy and Cancer Center
  West China Hospital
  West China Medical School
  Sichuan University
  Chengdu 610041
  People's Republic of China
;
    'Wei-Wei Li' .
; Department of Applied Chemistry
  College of Chemical Engineering
  Sichuan University
  Chengdu 610041
  People's Republic of China
;
    'Sheng-Yong Yang' .
; State Key Laboratory of Biotherapy and Cancer Center
  West China Hospital
  West China Medical School
  Sichuan University
  Chengdu 610041
  People's Republic of China
;
    'Li Yang' .
; State Key Laboratory of Biotherapy and Cancer Center
  West China Hospital
  West China Medical School
  Sichuan University
  Chengdu 610041
  People's Republic of China
;
_chemical_name_systematic
;
4-(4-Nitrophenyl)morpholine
;
data_I
_chemical_name_systematic
;
4-(4-Nitrophenyl)morpholine
;
_chemical_formula_moiety     'C10 H12 N2 O3'
_chemical_formula_sum     'C10 H12 N2 O3'
_chemical_formula_iupac     'C10 H12 N2 O3'
_chemical_formula_weight     208.22
_chemical_melting_point     ?
_space_group_crystal_system     orthorhombic
_space_group_name_H-M_alt     'P b c a'
_space_group_name_Hall     '-P 2ac 2ab'
loop_
    _space_group_symop_id
    _space_group_symop_operation_xyz
    1 'x, y, z'
    2 '-x+1/2, -y, z+1/2'
    3 'x+1/2, -y+1/2, -z'
    4 '-x, y+1/2, -z+1/2'
    5 '-x, -y, -z'
    6 'x-1/2, y, -z-1/2'
    7 '-x-1/2, y-1/2, z'
    8 'x, -y-1/2, z-1/2'
_cell_length_a     14.5445(6)
_cell_length_b     8.3832(3)
_cell_length_c     16.2341(6)
_cell_angle_alpha     90.00
_cell_angle_beta     90.00
_cell_angle_gamma     90.00
_cell_volume     1979.42(13)
_cell_formula_units_Z     8
_cell_measurement_reflns_used     1704
_cell_measurement_theta_min     2.8680
_cell_measurement_theta_max     29.1531
_cell_measurement_temperature     293(2)
_exptl_crystal_description     block
_exptl_crystal_colour     yellow
_exptl_crystal_size_max     0.35
_exptl_crystal_size_mid     0.33
_exptl_crystal_size_min     0.30
_exptl_crystal_density_diffrn     1.397
_exptl_crystal_density_meas     ?
_exptl_crystal_density_method     'not measured'
_exptl_crystal_F_000     880
_exptl_absorpt_coefficient_mu     0.105
_exptl_absorpt_correction_type     multi-scan
_exptl_absorpt_process_details     '(CrysAlis PRO; Oxford Diffraction, 2006)'
_exptl_absorpt_correction_T_min     0.99153
_exptl_absorpt_correction_T_max     1.00000
_exptl_special_details     ?
_diffrn_ambient_temperature     293(2)
_diffrn_radiation_type     'Mo K\a'
_diffrn_radiation_wavelength     0.71073
_diffrn_radiation_monochromator     graphite
_diffrn_measurement_device_type     'Oxford Diffraction Xcalibur Eos'
_diffrn_measurement_method     '\w scans'
_diffrn_detector_area_resol_mean     16.0874
_diffrn_reflns_number     4949
_diffrn_reflns_av_R_equivalents     0.0183
_diffrn_reflns_theta_min     2.87
_diffrn_reflns_theta_max     26.36
_diffrn_reflns_theta_full     26.36
_diffrn_measured_fraction_theta_max     0.999
_diffrn_measured_fraction_theta_full     0.999
_diffrn_reflns_limit_h_min     -9
_diffrn_reflns_limit_h_max     18
_diffrn_reflns_limit_k_min     -6
_diffrn_reflns_limit_k_max     10
_diffrn_reflns_limit_l_min     -20
_diffrn_reflns_limit_l_max     12
_diffrn_standards_number     ?
_diffrn_standards_interval_count     ?
_diffrn_standards_interval_time     ?
_diffrn_standards_decay_%     ?
_refine_special_details
;
Refinement of <i>F</i>^2^ against ALL reflections. The weighted <i>R</i>-factor
<i>wR</i> and goodness of fit <i>S</i> are based on <i>F</i>^2^, conventional
<i>R</i>-factors <i>R</i> are based on <i>F</i>, with <i>F</i> set to zero for
negative <i>F</i>^2^. The threshold expression of <i>F</i>^2^ >
\s(<i>F</i>^2^) is used only for calculating <i>R</i>-factors(gt) <i>etc</i>.
and is not relevant to the choice of reflections for refinement.
<i>R</i>-factors based on <i>F</i>^2^ are statistically about twice as large
as those based on <i>F</i>, and <i>R</i>- factors based on ALL data will be
even larger.
;
_reflns_number_total     2023
_reflns_number_gt     1377
_reflns_threshold_expression     I>2sigma(I)
_refine_ls_structure_factor_coef     Fsqd
_refine_ls_matrix_type     full
_refine_ls_R_factor_all     0.0740
_refine_ls_R_factor_gt     0.0478
_refine_ls_wR_factor_gt     0.1060
_refine_ls_wR_factor_ref     0.1213
_refine_ls_goodness_of_fit_ref     1.027
_refine_ls_restrained_S_all     1.027
_refine_ls_number_reflns     2023
_refine_ls_number_parameters     184
_refine_ls_number_restraints     0
_refine_ls_hydrogen_treatment     refall
_refine_ls_weighting_scheme     calc
_refine_ls_weighting_details
         'calc w=1/[\s^2^(Fo^2^)+(0.0500P)^2^+0.3012P] where P=(Fo^2^+2Fc^2^)/3'
_atom_sites_solution_hydrogens     difmap
_atom_sites_solution_primary     direct
_atom_sites_solution_secondary     difmap
_refine_ls_shift/su_max     0.000
_refine_ls_shift/su_mean     0.000
_refine_diff_density_max     0.115
_refine_diff_density_min     -0.152
_refine_ls_extinction_method     none
_refine_ls_extinction_coef     ?
loop_
    _atom_type_symbol
    _atom_type_description
    _atom_type_scat_dispersion_real
    _atom_type_scat_dispersion_imag
    _atom_type_scat_source
    'C' 'C' 0.0033 0.0016
                         'International Tables Vol C Tables 4.2.6.8 and 6.1.1.4'
    'H' 'H' 0.0000 0.0000
                         'International Tables Vol C Tables 4.2.6.8 and 6.1.1.4'
    'N' 'N' 0.0061 0.0033
                         'International Tables Vol C Tables 4.2.6.8 and 6.1.1.4'
    'O' 'O' 0.0106 0.0060
                         'International Tables Vol C Tables 4.2.6.8 and 6.1.1.4'
_computing_data_collection
;
CrysAlis PRO (Oxford Diffraction, 2006)
;
_computing_cell_refinement
;
CrysAlis PRO (Oxford Diffraction, 2006)
;
_computing_data_reduction
;
CrysAlis PRO (Oxford Diffraction, 2006)
;
_computing_structure_solution
;
SHELXS97 (Sheldrick, 2008)
;
_computing_structure_refinement
;
SHELXL97 (Sheldrick, 2008)
;
_computing_molecular_graphics
;
OLEX2 (Dolomanov <i>et al.</i>, 2009)
;
_computing_publication_material
;
OLEX2 (Dolomanov <i>et al.</i>, 2009)
;
loop_
    _atom_site_type_symbol
    _atom_site_label
    _atom_site_fract_x
    _atom_site_fract_y
    _atom_site_fract_z
    _atom_site_U_iso_or_equiv
    _atom_site_adp_type
    _atom_site_calc_flag
    _atom_site_refinement_flags
    _atom_site_occupancy
    _atom_site_symmetry_multiplicity
    _atom_site_disorder_assembly
    _atom_site_disorder_group
    O O1 0.11977(11) 0.40333(15) 0.24876(9) 0.0774(5) Uani d . 1 1 . .
    O O2 0.15361(12) -0.3154(2) 0.66760(10) 0.0931(6) Uani d . 1 1 . .
    O O3 0.09389(13) -0.47156(17) 0.57725(10) 0.0907(6) Uani d . 1 1 . .
    N N1 0.12607(10) 0.15429(16) 0.36653(8) 0.0488(4) Uani d . 1 1 . .
    N N2 0.12312(11) -0.3406(2) 0.59853(11) 0.0642(5) Uani d . 1 1 . .
    C C1 0.17590(18) 0.4172(3) 0.31932(13) 0.0674(6) Uani d . 1 1 . .
    H H1A 0.2408(16) 0.378(2) 0.3051(12) 0.083(7) Uiso d . 1 1 . .
    H H1B 0.1775(14) 0.531(2) 0.3339(12) 0.072(6) Uiso d . 1 1 . .
    C C2 0.14099(17) 0.3205(2) 0.39042(13) 0.0587(5) Uani d . 1 1 . .
    H H2A 0.1869(14) 0.327(2) 0.4354(12) 0.067(6) Uiso d . 1 1 . .
    H H2B 0.0823(14) 0.367(2) 0.4102(12) 0.068(6) Uiso d . 1 1 . .
    C C3 0.07821(15) 0.1361(3) 0.28780(11) 0.0567(5) Uani d . 1 1 . .
    H H3A 0.0113(15) 0.159(2) 0.2958(12) 0.081(7) Uiso d . 1 1 . .
    H H3B 0.0813(13) 0.028(2) 0.2697(11) 0.064(6) Uiso d . 1 1 . .
    C C4 0.11879(17) 0.2413(2) 0.22354(13) 0.0647(5) Uani d . 1 1 . .
    H H4A 0.0814(13) 0.237(2) 0.1743(13) 0.072(6) Uiso d . 1 1 . .
    H H4B 0.1848(14) 0.205(2) 0.2122(12) 0.077(6) Uiso d . 1 1 . .
    C C5 0.12154(11) 0.03660(19) 0.42504(10) 0.0440(4) Uani d . 1 1 . .
    C C6 0.08684(14) -0.1153(2) 0.40613(12) 0.0589(5) Uani d . 1 1 . .
    H H6 0.0618(13) -0.137(2) 0.3546(12) 0.069(6) Uiso d . 1 1 . .
    C C7 0.08671(14) -0.2364(2) 0.46268(12) 0.0598(5) Uani d . 1 1 . .
    H H7 0.0634(14) -0.340(2) 0.4490(12) 0.078(6) Uiso d . 1 1 . .
    C C8 0.12173(12) -0.2108(2) 0.54007(11) 0.0501(4) Uani d . 1 1 . .
    C C9 0.15440(14) -0.0625(2) 0.56225(12) 0.0563(5) Uani d . 1 1 . .
    H H9 0.1773(13) -0.045(2) 0.6160(13) 0.065(6) Uiso d . 1 1 . .
    C C10 0.15375(13) 0.0592(2) 0.50585(11) 0.0536(5) Uani d . 1 1 . .
    H H10 0.1772(13) 0.161(2) 0.5228(11) 0.064(5) Uiso d . 1 1 . .
loop_
    _atom_site_aniso_label
    _atom_site_aniso_U_11
    _atom_site_aniso_U_22
    _atom_site_aniso_U_33
    _atom_site_aniso_U_12
    _atom_site_aniso_U_13
    _atom_site_aniso_U_23
    O1 0.1061(12) 0.0596(8) 0.0664(9) 0.0081(8) -0.0178(9) 0.0111(7)
    O2 0.1083(13) 0.0960(12) 0.0748(11) -0.0164(10) -0.0257(10) 0.0297(9)
    O3 0.1163(13) 0.0583(9) 0.0974(12) -0.0137(9) -0.0058(10) 0.0163(8)
    N1 0.0586(9) 0.0459(7) 0.0418(8) -0.0054(7) -0.0048(7) -0.0049(6)
    N2 0.0576(10) 0.0686(11) 0.0665(11) 0.0035(9) 0.0008(9) 0.0131(9)
    C1 0.0868(16) 0.0538(12) 0.0615(13) -0.0091(12) -0.0020(12) 0.0044(10)
    C2 0.0720(13) 0.0498(10) 0.0544(11) -0.0060(10) 0.0003(11) -0.0067(9)
    C3 0.0624(13) 0.0599(12) 0.0477(11) -0.0024(10) -0.0086(9) -0.0048(9)
    C4 0.0829(15) 0.0636(12) 0.0478(11) 0.0061(12) -0.0116(11) 0.0029(9)
    C5 0.0428(9) 0.0475(8) 0.0418(9) -0.0013(8) 0.0019(7) -0.0054(7)
    C6 0.0722(13) 0.0569(11) 0.0476(11) -0.0143(10) -0.0093(10) -0.0055(9)
    C7 0.0682(12) 0.0497(10) 0.0617(12) -0.0106(10) -0.0015(10) -0.0030(9)
    C8 0.0467(9) 0.0521(9) 0.0514(10) 0.0024(8) 0.0028(8) 0.0037(8)
    C9 0.0626(12) 0.0622(11) 0.0443(10) -0.0015(9) -0.0044(9) -0.0042(8)
    C10 0.0656(11) 0.0495(9) 0.0458(10) -0.0081(9) -0.0035(9) -0.0069(8)
_geom_special_details
;
All e.s.d.'s (except the e.s.d. in the dihedral angle between two l.s. planes)
are estimated using the full covariance matrix. The cell e.s.d.'s are taken
into account individually in the estimation of e.s.d.'s in distances, angles
and torsion angles; correlations between e.s.d.'s in cell parameters are only
used when they are defined by crystal symmetry. An approximate (isotropic)
treatment of cell e.s.d.'s is used for estimating e.s.d.'s involving l.s.
planes.
;
loop_
    _geom_bond_atom_site_label_1
    _geom_bond_atom_site_label_2
    _geom_bond_site_symmetry_2
    _geom_bond_distance
    _geom_bond_publ_flag
    O1 C1 . 1.411(2) ?
    O1 C4 . 1.418(2) ?
    O2 N2 . 1.224(2) ?
    O3 N2 . 1.227(2) ?
    N1 C2 . 1.463(2) ?
    N1 C3 . 1.463(2) ?
    N1 C5 . 1.371(2) ?
    N2 C8 . 1.444(2) ?
    C1 H1A . 1.03(2) ?
    C1 H1B . 0.98(2) ?
    C1 C2 . 1.499(3) ?
    C2 H2A . 0.99(2) ?
    C2 H2B . 0.99(2) ?
    C3 H3A . 1.00(2) ?
    C3 H3B . 0.958(19) ?
    C3 C4 . 1.488(3) ?
    C4 H4A . 0.97(2) ?
    C4 H4B . 1.02(2) ?
    C5 C6 . 1.404(2) ?
    C5 C10 . 1.406(2) ?
    C6 H6 . 0.93(2) ?
    C6 C7 . 1.369(3) ?
    C7 H7 . 0.96(2) ?
    C7 C8 . 1.373(3) ?
    C8 C9 . 1.378(2) ?
    C9 H9 . 0.95(2) ?
    C9 C10 . 1.371(3) ?
    C10 H10 . 0.957(18) ?
loop_
    _geom_angle_atom_site_label_1
    _geom_angle_atom_site_label_2
    _geom_angle_atom_site_label_3
    _geom_angle_site_symmetry_1
    _geom_angle_site_symmetry_3
    _geom_angle
    _geom_angle_publ_flag
    C1 O1 C4 . . 108.61(15) ?
    C2 N1 C3 . . 113.67(15) ?
    C5 N1 C2 . . 120.60(14) ?
    C5 N1 C3 . . 120.47(14) ?
    O2 N2 O3 . . 122.50(17) ?
    O2 N2 C8 . . 118.51(17) ?
    O3 N2 C8 . . 118.98(17) ?
    O1 C1 H1A . . 108.8(12) ?
    O1 C1 H1B . . 106.8(11) ?
    O1 C1 C2 . . 112.60(18) ?
    H1A C1 H1B . . 110.1(17) ?
    C2 C1 H1A . . 108.2(12) ?
    C2 C1 H1B . . 110.3(12) ?
    N1 C2 C1 . . 111.18(17) ?
    N1 C2 H2A . . 110.4(11) ?
    N1 C2 H2B . . 109.4(11) ?
    C1 C2 H2A . . 108.0(11) ?
    C1 C2 H2B . . 109.2(11) ?
    H2A C2 H2B . . 108.6(16) ?
    N1 C3 H3A . . 109.2(12) ?
    N1 C3 H3B . . 110.2(11) ?
    N1 C3 C4 . . 111.20(16) ?
    H3A C3 H3B . . 105.7(16) ?
    C4 C3 H3A . . 111.2(12) ?
    C4 C3 H3B . . 109.2(11) ?
    O1 C4 C3 . . 111.68(18) ?
    O1 C4 H4A . . 106.5(11) ?
    O1 C4 H4B . . 109.0(11) ?
    C3 C4 H4A . . 109.4(11) ?
    C3 C4 H4B . . 108.9(11) ?
    H4A C4 H4B . . 111.5(16) ?
    N1 C5 C6 . . 121.23(15) ?
    N1 C5 C10 . . 122.24(15) ?
    C6 C5 C10 . . 116.50(16) ?
    C5 C6 H6 . . 121.2(12) ?
    C7 C6 C5 . . 121.78(18) ?
    C7 C6 H6 . . 117.0(12) ?
    C6 C7 H7 . . 121.1(12) ?
    C6 C7 C8 . . 119.81(18) ?
    C8 C7 H7 . . 119.1(12) ?
    C7 C8 N2 . . 119.25(17) ?
    C7 C8 C9 . . 120.55(17) ?
    C9 C8 N2 . . 120.20(17) ?
    C8 C9 H9 . . 120.3(11) ?
    C10 C9 C8 . . 119.62(18) ?
    C10 C9 H9 . . 120.1(11) ?
    C5 C10 H10 . . 120.4(11) ?
    C9 C10 C5 . . 121.68(17) ?
    C9 C10 H10 . . 117.9(11) ?
