# Supplementary material for: 4-(4-Nitro­phen­yl)morpholine
Source: Acta Crystallogr Sect E Struct Rep Online. 2012 Mar 31;68(Pt 4):o1235. doi: 10.1107/S1600536812012172 (PMC3344165; doi:10.1107/S1600536812012172)
Supplement: Supplementary file 2 [file e-68-o1235-Isup2.hkl]

# 
# h,k,l, Fc-squared, Fo-squared, sigma(Fo-squared) and status flag 
# 
data_I
_shelx_title ' 111026_s3_wlj in Pbca ' 
_shelx_refln_list_code          4 
_shelx_F_calc_maximum      150.47 
_exptl_crystal_F_000       880.00 
_reflns_d_resolution_high  0.8004 
 
loop_ 
 _symmetry_equiv_pos_as_xyz 
 'x, y, z' 
 '-x+1/2, -y, z+1/2' 
 'x+1/2, -y+1/2, -z' 
 '-x, y+1/2, -z+1/2' 
 '-x, -y, -z' 
 'x-1/2, y, -z-1/2' 
 '-x-1/2, y-1/2, z' 
 'x, -y-1/2, z-1/2' 
 
_cell_length_a    14.5445 
_cell_length_b     8.3832 
_cell_length_c    16.2341 
_cell_angle_alpha  90.000 
_cell_angle_beta   90.000 
_cell_angle_gamma  90.000 
 
_shelx_F_squared_multiplier     1.000 
 
loop_ 
 _refln_index_h 
 _refln_index_k 
 _refln_index_l 
 _refln_F_squared_calc 
 _refln_F_squared_meas 
 _refln_F_squared_sigma 
 _refln_observed_status 
   6   0   0      165.62      169.62      8.23 o 
   8   0   0     5485.14     6168.17     57.63 o 
  10   0   0        0.83        0.48      2.01 o 
  12   0   0       37.40       35.36      6.02 o 
  14   0   0       19.52       20.45      4.72 o 
  16   0   0       60.66       77.09      9.69 o 
  18   0   0        1.64       -1.43      2.70 o 
   2   1   0      284.51      221.02      7.10 o 
   4   1   0      931.18      791.66     18.35 o 
   6   1   0       32.31       32.85      2.61 o 
   8   1   0       57.75       61.77      4.04 o 
  10   1   0      106.75      119.55      6.46 o 
  12   1   0        2.55        2.11      2.20 o 
  14   1   0       40.76       39.41      4.62 o 
  16   1   0        1.42       -0.60      1.85 o 
  18   1   0        2.58        6.63      4.10 o 
   0   2   0     1033.68      973.03     12.65 o 
   2   2   0      286.86      269.05      6.90 o 
   4   2   0      711.78      649.62     16.88 o 
   6   2   0      145.37      143.49      4.67 o 
   8   2   0      511.46      498.51     16.33 o 
  10   2   0        8.16        7.57      3.57 o 
  12   2   0      146.29      156.13      8.54 o 
  14   2   0        4.20        2.86      1.66 o 
  16   2   0       25.19       19.40      6.05 o 
   2   3   0     4562.69     4734.27     23.96 o 
   4   3   0      208.29      219.96     10.74 o 
   6   3   0      818.61      894.71     24.54 o 
   8   3   0       12.42       12.60      1.58 o 
  10   3   0       75.78       70.16      4.35 o 
  12   3   0        3.42        3.94      2.15 o 
  14   3   0       29.92       27.08      6.71 o 
  16   3   0        0.68        3.42      4.51 o 
   0   4   0      907.17      923.33     14.11 o 
   2   4   0       12.64        8.62      1.16 o 
   4   4   0       25.14       26.56      4.37 o 
   6   4   0       34.76       24.79      4.67 o 
   8   4   0       17.95       27.96      5.48 o 
  10   4   0       34.29       33.54      6.80 o 
  12   4   0        5.91       12.83      4.63 o 
  14   4   0       19.46       11.78      4.77 o 
  16   4   0        0.91       -4.00      4.00 o 
   2   5   0       39.38       44.26      2.76 o 
   4   5   0      530.77      510.43     19.28 o 
   6   5   0       70.60       80.39      8.66 o 
   8   5   0      159.81      156.92     12.86 o 
  10   5   0      116.39      126.42     12.39 o 
  12   5   0       13.93       27.86      7.09 o 
  14   5   0       29.50       27.60      7.04 o 
   0   6   0        0.48        4.62      2.56 o 
   2   6   0        6.88        6.22      1.19 o 
   4   6   0       13.25       13.56      3.92 o 
   6   6   0        0.01       -0.08      2.51 o 
   8   6   0      134.05      129.84     12.24 o 
  10   6   0        5.39       11.36      4.36 o 
  12   6   0       97.99      107.54     13.04 o 
  14   6   0        3.08        8.51      4.84 o 
   2   7   0       38.98       42.45      3.07 o 
   4   7   0        9.79       12.03      3.75 o 
   6   7   0        0.15       -3.87      3.87 o 
   8   7   0        0.12       -5.10      5.10 o 
  10   7   0        0.00       -2.77      4.16 o 
  12   7   0        4.24        3.08      4.00 o 
   0   8   0       39.74       36.87      4.37 o 
   2   8   0      185.67      188.57      8.52 o 
   4   8   0       34.76       42.65      6.96 o 
   6   8   0      601.73      645.88     27.87 o 
   8   8   0       17.14       16.76      5.96 o 
  10   8   0      175.78      213.95     18.60 o 
   2   9   0        1.21        3.15      2.39 o 
   4   9   0        1.39        6.93      2.98 o 
   6   9   0       11.23        9.52      4.43 o 
   8   9   0        2.35       10.29      4.62 o 
   0  10   0       72.57       83.92     12.77 o 
   2  10   0        1.01        6.37      3.88 o 
   4  10   0       45.31       56.77     10.90 o 
   1   1   1     1572.36     1535.72      7.97 o 
   2   1   1     1024.46     1002.29     13.11 o 
   3   1   1     2192.26     2211.15     12.39 o 
   4   1   1     5789.68     5385.62     21.02 o 
   5   1   1       33.72       37.88      2.51 o 
   6   1   1      124.78      122.91      4.88 o 
   7   1   1      937.39      956.56     14.66 o 
   8   1   1      698.57      678.76      9.48 o 
   9   1   1       34.84       32.03      2.34 o 
  10   1   1        0.04        0.86      0.94 o 
  11   1   1      108.44      107.07      4.51 o 
  12   1   1        0.38       -1.01      1.15 o 
  13   1   1       22.90       18.89      2.17 o 
  14   1   1        0.99       -1.44      1.44 o 
  15   1   1        2.46        0.48      1.38 o 
  16   1   1        8.46       14.73      2.34 o 
  17   1   1        0.03       -2.75      2.87 o 
  18   1   1        6.29        8.92      3.38 o 
   0   2   1     7704.59     7616.93     91.71 o 
   1   2   1      308.47      310.79      2.90 o 
   2   2   1     1067.68      975.06      5.26 o 
   3   2   1      503.50      462.74      9.24 o 
   4   2   1     2369.91     2328.97     10.35 o 
   5   2   1      657.07      631.80      8.54 o 
   6   2   1      316.42      308.81      6.98 o 
   7   2   1      226.04      226.53      4.76 o 
   8   2   1       84.98       84.85      3.16 o 
   9   2   1      286.53      282.38      7.03 o 
  10   2   1        2.74        1.25      0.98 o 
  11   2   1       91.16       92.88      4.15 o 
  12   2   1        0.22       -1.10      1.10 o 
  13   2   1       43.84       41.82      3.11 o 
  14   2   1       16.72       17.10      2.53 o 
  15   2   1       30.78       23.45      4.22 o 
  16   2   1        2.39        2.23      1.89 o 
  17   2   1        2.19       -1.56      4.44 o 
   1   3   1       18.83       23.21      1.12 o 
   2   3   1     2525.28     2592.24      8.49 o 
   3   3   1     1924.62     1886.69     29.65 o 
   4   3   1       31.05       24.91      4.16 o 
   5   3   1      765.26      793.95     16.51 o 
   6   3   1       83.75       95.83      6.13 o 
   7   3   1     1411.52     1460.69     15.81 o 
   8   3   1       51.03       43.99      2.05 o 
   9   3   1      157.71      152.32      4.13 o 
  10   3   1       16.73       14.18      1.47 o 
  11   3   1      212.28      217.88      5.79 o 
  12   3   1       11.16       12.01      1.77 o 
  13   3   1        2.08        2.44      2.43 o 
  14   3   1        1.86        4.49      3.21 o 
  15   3   1        1.52        3.75      3.65 o 
  16   3   1        3.21        3.25      2.56 o 
  17   3   1        0.18        0.11      2.52 o 
   0   4   1      134.41      138.25      3.91 o 
   1   4   1       87.78      117.14      2.77 o 
   2   4   1      183.88      199.38      3.99 o 
   3   4   1      586.82      608.18     10.05 o 
   4   4   1        0.31        0.31      1.17 o 
   5   4   1        3.40        2.22      1.54 o 
   6   4   1      408.46      402.96     12.53 o 
   7   4   1      306.62      335.57     12.02 o 
   8   4   1       14.31       15.21      2.89 o 
   9   4   1        0.67        0.47      0.65 o 
  10   4   1      164.87      158.69      9.38 o 
  11   4   1       24.73       16.39      3.48 o 
  12   4   1        0.16        1.49      2.30 o 
  13   4   1        6.77        7.08      4.01 o 
  14   4   1       15.28        6.63      2.76 o 
  15   4   1        0.46       -0.27      2.48 o 
  16   4   1        4.15        2.71      8.53 o 
   1   5   1      265.86      251.35      4.57 o 
   2   5   1     1578.37     1598.36     10.94 o 
   3   5   1      122.56      111.70      2.73 o 
   4   5   1      188.16      185.20      8.25 o 
   5   5   1       27.46       22.18      3.32 o 
   6   5   1      286.25      309.53     11.67 o 
   7   5   1        5.46        5.99      2.11 o 
   8   5   1       14.26       10.47      2.57 o 
   9   5   1       55.65       45.49      5.31 o 
  10   5   1       30.06       33.32      4.91 o 
  11   5   1        0.71       -0.80      2.41 o 
  12   5   1       16.92       16.23      4.54 o 
  13   5   1       84.50       77.68      7.82 o 
  14   5   1        6.05        6.45      2.88 o 
  15   5   1        2.44       -0.60      3.96 o 
   0   6   1        2.17        8.97      1.46 o 
   1   6   1        4.61        4.70      0.84 o 
   2   6   1        9.12        7.28      1.00 o 
   3   6   1       32.16       35.57      1.69 o 
   4   6   1        7.71        6.22      0.85 o 
   5   6   1       32.41       27.86      3.93 o 
   6   6   1        0.64        0.34      3.46 o 
   7   6   1        4.18        2.66      1.86 o 
   8   6   1       47.57       31.19      4.47 o 
   9   6   1       42.14       37.16      5.01 o 
  10   6   1       26.49       12.49      4.33 o 
  11   6   1        0.78       -1.86      2.72 o 
  12   6   1       27.44       19.62      4.29 o 
  13   6   1       16.79       11.53      4.00 o 
  14   6   1       22.03       30.55      5.97 o 
   1   7   1      145.77      145.12      3.78 o 
   2   7   1      571.56      551.91      7.43 o 
   3   7   1      126.56      129.81      4.23 o 
   4   7   1        0.69        1.10      2.78 o 
   5   7   1       50.88       48.74      5.13 o 
   6   7   1       74.13       82.18      6.76 o 
   7   7   1       47.99       45.04      5.38 o 
   8   7   1        0.30        0.69      2.01 o 
   9   7   1        0.26       -2.81      2.90 o 
  10   7   1        0.21       -2.72      2.72 o 
  11   7   1        7.66        5.05      3.64 o 
  12   7   1        0.03       -1.30      6.04 o 
  13   7   1        1.64        6.93      3.27 o 
   0   8   1      158.35      141.00      5.74 o 
   1   8   1      433.49      429.56      8.79 o 
   2   8   1        0.09       -0.71      2.51 o 
   3   8   1      503.59      500.69     13.35 o 
   4   8   1       43.09       45.87      5.39 o 
   5   8   1       48.82       53.86      5.76 o 
   6   8   1        0.01        3.35      2.88 o 
   7   8   1      139.68      147.90      9.98 o 
   8   8   1        0.05        2.57      2.77 o 
   9   8   1        0.05        2.87      6.09 o 
  10   8   1        0.20        2.39      6.97 o 
  11   8   1       21.08       25.08      5.41 o 
   1   9   1       13.92       12.14      2.61 o 
   2   9   1        6.20        4.71      1.38 o 
   3   9   1       13.55       10.77      2.21 o 
   4   9   1        0.50        4.28      2.41 o 
   5   9   1       37.36       35.14      5.07 o 
   6   9   1       12.86       10.22      4.56 o 
   7   9   1       36.69       30.06      4.92 o 
   8   9   1        0.19        1.93      3.78 o 
   9   9   1        6.94        6.28      4.66 o 
   0  10   1       36.07       42.39      6.37 o 
   1  10   1        0.78        3.19      2.24 o 
   2  10   1        3.67        3.79      2.76 o 
   3  10   1        1.98        0.71      6.91 o 
   4  10   1       15.25       22.03      5.23 o 
   5  10   1        4.89        5.75      3.09 o 
   1   0   2      300.52      250.08      4.45 o 
   2   0   2       48.20       41.00      2.21 o 
   3   0   2      804.32      810.77      9.81 o 
   4   0   2     1572.03     1578.08     15.20 o 
   5   0   2     1433.61     1407.42     17.71 o 
   6   0   2       11.46       16.23      2.05 o 
   7   0   2       55.25       64.54      5.82 o 
   8   0   2       50.04       52.53      5.32 o 
   9   0   2      247.04      225.92     11.99 o 
  10   0   2       18.48       21.50      3.02 o 
  11   0   2        0.14        2.18      1.61 o 
  12   0   2        1.23        3.10      1.80 o 
  13   0   2        1.34        0.87      2.19 o 
  14   0   2        5.45       14.81      3.23 o 
  15   0   2        0.51        2.86      3.96 o 
  16   0   2        7.94        8.49      9.15 o 
  17   0   2       28.60       36.13      5.11 o 
  18   0   2        0.31       -0.85      1.91 o 
   1   1   2    10494.28     9765.32     27.98 o 
   2   1   2    22642.30    19827.03     57.76 o 
   3   1   2    18114.55    16555.41     79.31 o 
   4   1   2     5110.04     5053.89     18.60 o 
   5   1   2      467.19      455.54      6.18 o 
   6   1   2     1909.91     1789.86     21.21 o 
   7   1   2     5007.13     4859.50     45.31 o 
   8   1   2     1662.94     1614.31     20.85 o 
   9   1   2       45.78       44.55      3.81 o 
  10   1   2       54.69       52.50      3.15 o 
  11   1   2      549.81      552.17     10.27 o 
  12   1   2       91.30       95.98      4.60 o 
  13   1   2       34.86       27.25      2.65 o 
  14   1   2       15.03       19.76      2.47 o 
  15   1   2       60.90       58.50      4.07 o 
  16   1   2        0.01        0.99      2.00 o 
  17   1   2       22.74       25.02      6.79 o 
  18   1   2       18.55       21.91      4.51 o 
   0   2   2     1999.26     1862.35     23.88 o 
   1   2   2      130.04      120.99      1.81 o 
   2   2   2      116.75      119.29      1.95 o 
   3   2   2      182.10      187.00      2.35 o 
   4   2   2      828.81      789.59      5.76 o 
   5   2   2      641.09      634.79      6.12 o 
   6   2   2      435.40      467.98      6.83 o 
   7   2   2        2.32        3.80      1.27 o 
   8   2   2       80.75       65.09      4.07 o 
   9   2   2      153.10      165.15      5.93 o 
  10   2   2      130.93      132.01      4.61 o 
  11   2   2      111.39      120.48      4.71 o 
  12   2   2        1.72        5.29      1.53 o 
  13   2   2       18.45       18.84      2.51 o 
  14   2   2        5.75        6.15      1.68 o 
  15   2   2       92.53      115.17      9.03 o 
  16   2   2        6.33        5.02      2.61 o 
  17   2   2        3.86        3.21      2.36 o 
   1   3   2     1675.99     1684.92      9.87 o 
   2   3   2       81.09       77.79      1.65 o 
   3   3   2     1107.30     1145.72      7.03 o 
   4   3   2       40.60       47.93      2.99 o 
   5   3   2      108.78      104.80      2.40 o 
   6   3   2       99.29      117.44      2.87 o 
   7   3   2        2.91        3.90      0.62 o 
   8   3   2       13.02       13.12      2.21 o 
   9   3   2        0.43       -0.05      0.55 o 
  10   3   2      117.05      119.93      4.13 o 
  11   3   2       15.51       14.25      1.59 o 
  12   3   2        3.61        3.24      1.62 o 
  13   3   2        3.06        0.43      2.35 o 
  14   3   2       18.35       25.39      6.59 o 
  15   3   2        0.57       -2.05      2.34 o 
  16   3   2        1.65       -2.69      3.64 o 
  17   3   2        3.84        1.92      2.25 o 
   0   4   2     3197.54     3302.60     19.43 o 
   1   4   2     1116.25     1186.41      9.12 o 
   2   4   2      138.03      130.78      3.18 o 
   3   4   2     1380.25     1487.04      9.60 o 
   4   4   2      739.86      781.56     13.98 o 
   5   4   2       18.96       13.32      3.42 o 
   6   4   2      326.96      318.63     13.85 o 
   7   4   2      123.25      134.11      7.63 o 
   8   4   2        1.76        1.10      0.50 o 
   9   4   2       68.38       64.36      4.61 o 
  10   4   2       47.05       47.72      2.88 o 
  11   4   2        4.43        3.84      2.34 o 
  12   4   2       16.04       24.84      4.29 o 
  13   4   2        1.50        5.35      3.15 o 
  14   4   2        0.02        3.72      2.65 o 
  15   4   2        5.62        3.26      2.60 o 
  16   4   2        0.29        0.71      5.21 o 
   1   5   2      141.75      152.39      3.62 o 
   2   5   2      223.13      227.70      4.28 o 
   3   5   2      183.47      191.44      3.36 o 
   4   5   2        0.11       -0.69      0.79 o 
   5   5   2       74.62       78.15      5.76 o 
   6   5   2       15.14       20.32      3.50 o 
   7   5   2      161.90      152.49      8.71 o 
   8   5   2       18.47       22.92      4.22 o 
   9   5   2       30.64       32.46      4.47 o 
  10   5   2        2.68       -0.34      6.12 o 
  11   5   2       76.52       83.24     10.19 o 
  12   5   2       16.19       14.91      5.23 o 
  13   5   2        1.55       -0.89      3.13 o 
  14   5   2        2.26       -2.24      3.35 o 
  15   5   2       27.32       26.23      4.96 o 
   0   6   2      101.11      113.41      4.47 o 
   1   6   2        2.44        3.43      0.83 o 
   2   6   2       12.51       12.65      1.22 o 
   3   6   2        1.13        0.90      0.45 o 
   4   6   2      108.73       87.76      3.18 o 
   5   6   2       42.91       29.45      4.13 o 
   6   6   2        0.04       -0.41      4.90 o 
   7   6   2       11.36        6.80      3.15 o 
   8   6   2      107.27      107.69      8.06 o 
   9   6   2      144.92      130.43      9.15 o 
  10   6   2       29.29       23.23      4.30 o 
  11   6   2        2.00       -1.10      5.80 o 
  12   6   2       82.61       79.40      7.90 o 
  13   6   2       42.68       45.71      6.43 o 
  14   6   2       23.81       25.33      5.19 o 
   1   7   2     1100.31     1100.47     10.40 o 
   2   7   2      682.50      699.60      8.13 o 
   3   7   2      503.93      539.57      9.50 o 
   4   7   2        0.19        6.87      2.89 o 
   5   7   2      620.83      617.04     17.92 o 
   6   7   2      127.38      146.28     13.35 o 
   7   7   2       95.53      115.17      8.46 o 
   8   7   2        5.00       10.81      3.51 o 
   9   7   2       76.11       83.91      7.79 o 
  10   7   2        1.54        0.13      2.30 o 
  11   7   2       16.27       17.42      4.47 o 
  12   7   2        2.96        4.48      2.38 o 
  13   7   2        0.81       -0.42      2.21 o 
   0   8   2      115.63      109.84      5.11 o 
   1   8   2       10.77       13.37      1.80 o 
   2   8   2        3.64        2.75      1.66 o 
   3   8   2       33.82       40.89      3.62 o 
   4   8   2       68.08       62.31      5.99 o 
   5   8   2        9.71        8.86      2.67 o 
   6   8   2       21.79       27.80      4.41 o 
   7   8   2        1.75        0.78      2.59 o 
   8   8   2       19.31       19.95      4.05 o 
   9   8   2       15.45       17.18      4.65 o 
  10   8   2       24.11       23.15      4.97 o 
  11   8   2        7.94        5.01      3.05 o 
   1   9   2        4.34        4.68      1.97 o 
   2   9   2        9.06        9.26      1.80 o 
   3   9   2       11.62        8.68      2.13 o 
   4   9   2       57.02       59.74      4.64 o 
   5   9   2       39.92       37.28      4.96 o 
   6   9   2        0.08        0.40      1.97 o 
   7   9   2        4.14        2.50      2.61 o 
   8   9   2       20.94       23.36      4.65 o 
   9   9   2       18.22       20.02      4.86 o 
   0  10   2       30.79       37.75      8.95 o 
   1  10   2        0.64        2.85      2.16 o 
   2  10   2        4.02        2.12      2.50 o 
   3  10   2        5.93        9.79      3.77 o 
   4  10   2       12.29       20.32      4.66 o 
   5  10   2        2.99        7.41      3.13 o 
   1   1   3      846.19      874.12      4.79 o 
   2   1   3    10691.07    10256.30     31.94 o 
   3   1   3     8447.10     8121.33     21.13 o 
   4   1   3     2631.73     2665.32     12.95 o 
   5   1   3     1134.36     1094.26     10.10 o 
   6   1   3     3357.50     3222.75     21.00 o 
   7   1   3     1320.01     1270.76     15.14 o 
   8   1   3     1483.04     1565.17     26.63 o 
   9   1   3      406.95      417.95     24.21 o 
  10   1   3      525.28      468.81     12.87 o 
  11   1   3        4.98        3.39      1.56 o 
  12   1   3      226.79      212.09      6.87 o 
  13   1   3       16.43       15.29      2.10 o 
  14   1   3      110.11      115.96      5.51 o 
  15   1   3       14.68       19.79      2.52 o 
  16   1   3       15.87       16.30      2.61 o 
  17   1   3        0.00        1.59      2.47 o 
   0   2   3      769.96      653.78      7.86 o 
   1   2   3      226.47      239.05      2.91 o 
   2   2   3     1528.03     1527.11      7.15 o 
   3   2   3     1878.93     1884.34      8.49 o 
   4   2   3       35.89       44.42      1.75 o 
   5   2   3      172.93      170.85      4.57 o 
   6   2   3     1438.32     1401.38     10.96 o 
   7   2   3      497.65      477.45      8.08 o 
   8   2   3      666.06      653.63     10.15 o 
   9   2   3       91.27       78.86      4.91 o 
  10   2   3       77.27       66.66      4.81 o 
  11   2   3       26.27       25.73      2.30 o 
  12   2   3      214.76      215.99      6.68 o 
  13   2   3       44.41       46.40      3.58 o 
  14   2   3       33.37       38.28      3.22 o 
  15   2   3        1.04        1.20      4.20 o 
  16   2   3       12.96       10.92      3.24 o 
  17   2   3       12.03       17.88      4.49 o 
   1   3   3        4.78        2.29      0.59 o 
   2   3   3      335.46      360.74      3.80 o 
   3   3   3      566.83      521.30      5.77 o 
   4   3   3      193.59      197.35      4.52 o 
   5   3   3       17.43       18.68      1.10 o 
   6   3   3        6.43        5.24      0.72 o 
   7   3   3      105.44      105.65      2.84 o 
   8   3   3       36.60       33.31      2.14 o 
   9   3   3        0.68        0.43      1.03 o 
  10   3   3        9.85        7.62      1.56 o 
  11   3   3        1.97        3.79      1.23 o 
  12   3   3        0.53        0.68      1.84 o 
  13   3   3        1.75       -0.62      2.15 o 
  14   3   3        0.56        0.25      2.36 o 
  15   3   3        0.34       -0.09      2.08 o 
  16   3   3        1.48        0.78      2.37 o 
  17   3   3        0.04        7.74      3.34 o 
   0   4   3     3029.89     3135.82     19.55 o 
   1   4   3     3123.93     3231.69     17.16 o 
   2   4   3      316.57      339.80      4.75 o 
   3   4   3      773.67      857.29     13.99 o 
   4   4   3     1316.98     1396.44      9.13 o 
   5   4   3     1273.35     1216.84     36.60 o 
   6   4   3      568.58      554.02     16.40 o 
   7   4   3        0.61        2.59      1.54 o 
   8   4   3      234.34      218.45     15.41 o 
   9   4   3       63.58       58.84      6.12 o 
  10   4   3       65.20       61.46      3.96 o 
  11   4   3        1.67       -0.67      5.31 o 
  12   4   3       19.59       15.21      3.38 o 
  13   4   3        0.38       -0.72      2.39 o 
  14   4   3        2.13       -2.50      4.90 o 
  15   4   3        3.19        5.54      2.62 o 
  16   4   3        1.07        0.57      2.62 o 
   1   5   3      350.53      374.63      6.48 o 
   2   5   3      480.10      507.39      7.31 o 
   3   5   3       94.83       98.36      2.89 o 
   4   5   3       30.23       29.14      1.20 o 
   5   5   3      297.92      298.03     17.00 o 
   6   5   3      125.22       97.24     22.12 o 
   7   5   3       31.05       40.00      4.77 o 
   8   5   3        3.88        8.89      2.94 o 
   9   5   3       23.14       26.40      4.15 o 
  10   5   3       28.17       27.91      4.45 o 
  11   5   3       20.26       23.06      5.26 o 
  12   5   3        0.01       -1.53      2.60 o 
  13   5   3        0.41       -1.68      3.21 o 
  14   5   3        4.26        3.43      3.48 o 
  15   5   3        7.25       10.59      3.92 o 
   0   6   3       48.11       41.05      3.50 o 
   1   6   3        3.25        3.90      0.89 o 
   2   6   3        0.03        0.33      0.74 o 
   3   6   3        2.11        3.03      0.77 o 
   4   6   3       41.72       35.44      1.83 o 
   5   6   3        7.63        4.65      4.20 o 
   6   6   3        0.26       -0.68      4.14 o 
   7   6   3        5.15        8.47      2.83 o 
   8   6   3       13.28       13.63      3.18 o 
   9   6   3        1.71       -0.85      2.59 o 
  10   6   3        0.06       -2.48      2.48 o 
  11   6   3        9.56        6.76      2.76 o 
  12   6   3        4.90        6.07      5.17 o 
  13   6   3        0.23       -2.75      2.78 o 
  14   6   3        0.15        0.42      2.79 o 
   1   7   3      615.11      591.96      8.24 o 
   2   7   3      236.97      223.67      4.71 o 
   3   7   3      431.26      418.26      9.37 o 
   4   7   3       40.75       37.02      4.50 o 
   5   7   3       95.30      104.53      7.54 o 
   6   7   3      238.67      215.58     11.20 o 
   7   7   3       52.03       70.20      6.84 o 
   8   7   3       11.66       15.00      4.03 o 
   9   7   3        2.08        2.39      3.07 o 
  10   7   3       93.09       86.79      8.18 o 
  11   7   3        1.28        3.57      2.93 o 
  12   7   3        1.08        4.61      5.79 o 
  13   7   3        3.52        4.49      4.70 o 
   0   8   3      121.78      144.76      5.90 o 
   1   8   3       17.58       24.67      2.06 o 
   2   8   3        0.00       -1.72      1.72 o 
   3   8   3        0.34        2.62      1.75 o 
   4   8   3       50.28       64.56      5.87 o 
   5   8   3        7.95        9.84      2.81 o 
   6   8   3        0.01       -1.17      1.94 o 
   7   8   3        4.38        3.73      2.09 o 
   8   8   3        4.29        5.96      2.84 o 
   9   8   3        0.10        1.87      2.49 o 
  10   8   3        0.37        6.76      3.23 o 
  11   8   3        0.09       -2.50      2.50 o 
   1   9   3        0.20        1.07      2.08 o 
   2   9   3        5.06        6.15      1.73 o 
   3   9   3       19.89       23.66      2.96 o 
   4   9   3        0.07        1.68      1.71 o 
   5   9   3       14.41       18.01      3.74 o 
   6   9   3        8.26        7.85      2.97 o 
   7   9   3       14.23        8.46      7.81 o 
   8   9   3        0.64        1.97      2.36 o 
   0  10   3       18.61       20.16      4.86 o 
   1  10   3       12.65        9.33      3.95 o 
   2  10   3        8.42        2.84      6.17 o 
   3  10   3        4.33       11.43      4.00 o 
   4  10   3        0.39        4.00      3.35 o 
   0   0   4      409.43      400.92      7.57 o 
   1   0   4     1233.18     1150.70      9.20 o 
   2   0   4      175.77      181.90      4.57 o 
   3   0   4        0.10       -0.24      0.70 o 
   4   0   4      377.35      391.09      8.70 o 
   5   0   4       41.50       34.76      2.83 o 
   6   0   4      246.50      251.31     11.15 o 
   7   0   4       56.81       49.72      5.36 o 
   8   0   4       99.96      109.85      8.30 o 
   9   0   4        6.87        6.76      2.87 o 
  10   0   4       37.78       31.16      5.17 o 
  11   0   4       10.21        9.90      3.19 o 
  12   0   4       76.10       77.81      8.53 o 
  13   0   4        5.34        7.16      3.98 o 
  14   0   4        1.55        0.41      1.76 o 
  15   0   4        2.86        5.89      2.45 o 
  16   0   4       20.45       19.30      7.17 o 
  17   0   4        0.05        0.25      1.96 o 
   1   1   4       97.96      123.37      1.89 o 
   2   1   4     1796.23     1710.18      9.45 o 
   3   1   4      492.14      475.90      5.69 o 
   4   1   4        5.92        7.84      0.95 o 
   5   1   4      273.06      277.18      5.33 o 
   6   1   4       11.01       12.61      1.61 o 
   7   1   4      978.44      999.55     13.07 o 
   8   1   4       17.68       18.66      2.74 o 
   9   1   4      587.29      616.17     14.34 o 
  10   1   4       45.54       34.85      3.79 o 
  11   1   4      368.84      365.68     12.21 o 
  12   1   4       12.03       13.60      2.83 o 
  13   1   4      267.62      288.53      8.46 o 
  14   1   4       16.01       17.72      2.47 o 
  15   1   4       18.85       15.50      2.40 o 
  16   1   4        2.76        2.46      1.51 o 
  17   1   4       41.08       39.10      7.17 o 
   0   2   4        8.83        8.13      0.83 o 
   1   2   4     4809.48     4838.58     14.99 o 
   2   2   4      500.06      539.43      4.71 o 
   3   2   4     1207.92     1189.00      7.14 o 
   4   2   4      129.11      140.76      3.46 o 
   5   2   4      250.16      244.09      4.72 o 
   6   2   4     1231.24     1235.35     11.12 o 
   7   2   4      200.98      204.15      4.81 o 
   8   2   4       83.16       90.76      4.02 o 
   9   2   4      226.68      211.23      8.28 o 
  10   2   4      388.84      357.64     11.27 o 
  11   2   4      379.76      373.95     12.07 o 
  12   2   4        1.26        3.58      1.80 o 
  13   2   4      118.53      121.69      5.64 o 
  14   2   4       27.81       20.76      2.51 o 
  15   2   4      126.23      130.89      9.75 o 
  16   2   4        4.47        4.67      3.01 o 
  17   2   4       17.88       18.09      5.38 o 
   1   3   4        9.06        7.74      0.85 o 
   2   3   4     4629.98     4829.52     16.38 o 
   3   3   4        1.94        3.66      0.76 o 
   4   3   4      379.26      372.65      4.84 o 
   5   3   4       96.41       99.09      2.83 o 
   6   3   4      299.08      314.13      5.19 o 
   7   3   4       73.42       84.19      2.84 o 
   8   3   4       67.87       60.60      2.54 o 
   9   3   4        0.00       -0.69      0.79 o 
  10   3   4       44.06       38.04      3.51 o 
  11   3   4       14.58       12.47      2.26 o 
  12   3   4        6.28        8.45      1.77 o 
  13   3   4       17.79       28.99      5.01 o 
  14   3   4       40.25       47.66      6.10 o 
  15   3   4        2.75        1.15      4.56 o 
  16   3   4        9.09        8.01      4.98 o 
  17   3   4        6.10       16.07      4.51 o 
   0   4   4     1291.36     1425.83     13.55 o 
   1   4   4      321.91      345.59      5.24 o 
   2   4   4        1.99        3.99      0.67 o 
   3   4   4       77.12       88.50      2.85 o 
   4   4   4      717.65      754.94      7.92 o 
   5   4   4       38.98       38.41      2.29 o 
   6   4   4        3.89        6.16      1.33 o 
   7   4   4        9.42        8.13      0.83 o 
   8   4   4      126.84      128.50      3.85 o 
   9   4   4        5.02        3.70      2.70 o 
  10   4   4        1.81       -2.60      3.99 o 
  11   4   4        2.03        2.21      2.08 o 
  12   4   4       18.63       21.35      4.16 o 
  13   4   4        5.70        8.26      2.91 o 
  14   4   4        0.40       -0.22      2.44 o 
  15   4   4        3.20        9.08      3.83 o 
  16   4   4        3.20        4.27      5.36 o 
   1   5   4      857.58      906.50     12.23 o 
   2   5   4      191.30      181.32      4.02 o 
   3   5   4      211.82      234.16      5.37 o 
   4   5   4      186.13      174.34      3.92 o 
   5   5   4      317.62      318.32      4.76 o 
   6   5   4      185.48      180.50     14.21 o 
   7   5   4       15.78       20.38      5.31 o 
   8   5   4      163.84      162.53     13.48 o 
   9   5   4       14.72       18.54      4.02 o 
  10   5   4       69.35       80.99      7.48 o 
  11   5   4        4.31        5.95      3.38 o 
  12   5   4       31.55       33.30      6.83 o 
  13   5   4        0.07       -0.86      2.70 o 
  14   5   4        4.80        7.24      3.21 o 
  15   5   4        1.91       -2.11      2.73 o 
   0   6   4     2749.62     2803.61     45.23 o 
   1   6   4       13.52       18.15      1.92 o 
   2   6   4        9.48       10.29      1.77 o 
   3   6   4      388.19      366.61      7.63 o 
   4   6   4     1924.87     1936.94     15.73 o 
   5   6   4      204.62      194.97      8.30 o 
   6   6   4       22.64       37.54      7.06 o 
   7   6   4      370.08      396.51     15.16 o 
   8   6   4      613.31      647.32     37.41 o 
   9   6   4       34.13       41.30      5.79 o 
  10   6   4        7.35        8.57      3.57 o 
  11   6   4       32.44       38.22      5.68 o 
  12   6   4       90.06       88.58     11.32 o 
  13   6   4        0.64        3.01      2.73 o 
  14   6   4        0.30        3.62      3.14 o 
   1   7   4      368.57      358.27      6.12 o 
   2   7   4      155.37      136.55      3.88 o 
   3   7   4       62.80       70.95      4.10 o 
   4   7   4       14.92       20.24      3.57 o 
   5   7   4      210.80      197.33     10.26 o 
   6   7   4      151.70      126.75      8.56 o 
   7   7   4       27.57       33.75      4.97 o 
   8   7   4        6.67        9.83      3.34 o 
   9   7   4       22.15       22.39      6.72 o 
  10   7   4       69.49       69.44      7.49 o 
  11   7   4       16.10       16.61      9.78 o 
  12   7   4        0.01        4.89      3.24 o 
  13   7   4        0.10        0.81      2.84 o 
   0   8   4       48.17       51.53      3.66 o 
   1   8   4       31.18       28.17      2.16 o 
   2   8   4        3.33        2.68      1.34 o 
   3   8   4       17.57       13.25      2.35 o 
   4   8   4       23.38       24.33      5.73 o 
   5   8   4       12.32        7.90      2.51 o 
   6   8   4       11.74       11.51      3.06 o 
   7   8   4        0.79       -1.83      2.42 o 
   8   8   4        3.68        1.77      5.19 o 
   9   8   4        0.39       -2.68      2.69 o 
  10   8   4        3.26       -1.89      2.58 o 
  11   8   4        0.25       -0.83      4.47 o 
   1   9   4        6.03        7.41      2.41 o 
   2   9   4        0.00       -0.66      1.40 o 
   3   9   4       22.33       22.73      3.15 o 
   4   9   4        0.66        1.48      1.57 o 
   5   9   4        0.12        1.16      2.19 o 
   6   9   4        3.66        4.97      3.01 o 
   7   9   4        6.12       10.06      3.35 o 
   8   9   4        0.92        7.83      4.74 o 
   0  10   4        4.15        6.62      4.16 o 
   1  10   4        0.09       -0.19      2.43 o 
   2  10   4        0.03        3.35      3.07 o 
   3  10   4        0.02       -3.45      3.45 o 
   4  10   4       12.93       17.04      4.51 o 
   1   1   5      531.39      515.39      6.30 o 
   2   1   5      673.94      703.21      6.25 o 
   3   1   5       75.42       73.73      2.29 o 
   4   1   5      848.87      856.37      9.53 o 
   5   1   5      488.23      445.93      7.18 o 
   6   1   5      591.94      608.23     10.17 o 
   7   1   5        5.28        3.36      1.59 o 
   8   1   5      611.76      606.69     14.05 o 
   9   1   5        0.83        0.83      1.60 o 
  10   1   5      120.52      126.72      7.21 o 
  11   1   5        5.50        1.92      1.84 o 
  12   1   5       71.31       62.03      8.91 o 
  13   1   5       52.48       49.50      5.27 o 
  14   1   5        0.02       -1.08      1.62 o 
  15   1   5        1.54        1.21      1.37 o 
  16   1   5        0.20        1.27      1.64 o 
  17   1   5       10.15        7.30      3.81 o 
   0   2   5       40.62       39.45      1.72 o 
   1   2   5       92.84      112.78      2.18 o 
   2   2   5      265.55      275.56      3.82 o 
   3   2   5      374.83      384.87      4.64 o 
   4   2   5      109.32      117.57      3.52 o 
   5   2   5       61.81       66.78      2.70 o 
   6   2   5      690.82      710.79      9.08 o 
   7   2   5      268.88      261.89      6.73 o 
   8   2   5      257.10      248.67      8.77 o 
   9   2   5       77.37       72.17      5.08 o 
  10   2   5      138.27      111.78      6.50 o 
  11   2   5      600.48      570.00     15.30 o 
  12   2   5       69.61       63.89      5.63 o 
  13   2   5        8.43        8.01      5.37 o 
  14   2   5        0.81       -0.63      1.25 o 
  15   2   5      239.81      246.67     13.29 o 
  16   2   5        5.12        9.84      3.52 o 
  17   2   5        0.86        2.95      4.93 o 
   1   3   5      185.21      192.69      3.78 o 
   2   3   5     4828.37     5221.02     22.59 o 
   3   3   5       75.91       86.89      3.04 o 
   4   3   5       16.06       16.45      1.24 o 
   5   3   5       38.62       40.84      2.08 o 
   6   3   5     1101.25     1171.06     11.09 o 
   7   3   5      124.96      115.22      3.62 o 
   8   3   5        0.04        1.37      1.24 o 
   9   3   5       26.10       33.04      5.28 o 
  10   3   5      269.43      262.91      9.44 o 
  11   3   5       85.01       94.57      6.05 o 
  12   3   5       17.70       17.30      3.51 o 
  13   3   5       12.23       18.47      4.23 o 
  14   3   5       94.65       84.26      8.04 o 
  15   3   5       43.56       38.69      7.82 o 
  16   3   5       10.80       12.53      3.60 o 
   0   4   5      312.05      271.20      7.18 o 
   1   4   5       16.33       11.32      1.19 o 
   2   4   5       27.44       28.85      1.61 o 
   3   4   5        1.08       -0.11      0.67 o 
   4   4   5      170.36      151.57      4.00 o 
   5   4   5       14.01       13.84      1.22 o 
   6   4   5       25.89       30.30      2.13 o 
   7   4   5       10.81        9.54      1.06 o 
   8   4   5       41.44       44.67      2.65 o 
   9   4   5       30.49       26.80      3.82 o 
  10   4   5        0.56       -0.20      2.93 o 
  11   4   5        0.24       -2.05      2.71 o 
  12   4   5        5.61       10.49      3.55 o 
  13   4   5        2.99        4.11      2.67 o 
  14   4   5        0.10       -0.36      4.09 o 
  15   4   5        0.31        4.16      2.72 o 
  16   4   5        0.13        3.62      4.09 o 
   1   5   5      217.41      240.44      5.31 o 
   2   5   5      109.72      106.89      3.61 o 
   3   5   5       67.30       79.38      3.12 o 
   4   5   5      162.94      146.59      4.04 o 
   5   5   5       38.62       39.08      2.04 o 
   6   5   5       55.61       48.90      3.81 o 
   7   5   5       10.36       13.85      4.24 o 
   8   5   5       49.56       53.99      8.19 o 
   9   5   5        0.41        2.22      3.74 o 
  10   5   5        2.44        1.59      3.02 o 
  11   5   5       17.14       13.34      7.28 o 
  12   5   5        0.02       -0.19      6.40 o 
  13   5   5        0.44        1.06      2.81 o 
  14   5   5        2.94       11.97      3.88 o 
  15   5   5        0.24       -2.68      2.68 o 
   0   6   5      540.92      541.50     14.03 o 
   1   6   5        7.03        9.58      1.63 o 
   2   6   5       34.98       30.97      2.57 o 
   3   6   5      549.98      553.12     13.18 o 
   4   6   5      564.79      538.21     28.95 o 
   5   6   5      300.20      285.69      8.87 o 
   6   6   5       82.47       92.97     10.52 o 
   7   6   5      268.06      266.94     17.92 o 
   8   6   5      353.81      372.48     21.63 o 
   9   6   5      204.21      236.54     12.76 o 
  10   6   5        8.59       20.48      4.51 o 
  11   6   5       23.42       16.37      4.01 o 
  12   6   5      100.26      102.25      9.10 o 
  13   6   5        7.44        9.21      3.54 o 
  14   6   5        1.93        0.46      6.81 o 
   1   7   5       30.27       31.83      2.82 o 
   2   7   5       58.23       51.69      2.97 o 
   3   7   5        4.20        4.25      1.97 o 
   4   7   5        0.06        2.29      2.54 o 
   5   7   5        0.70       -2.77      3.65 o 
   6   7   5       55.48       54.35      5.91 o 
   7   7   5       12.36        9.09      6.68 o 
   8   7   5        1.04        2.77      3.02 o 
   9   7   5        0.57        0.14      2.39 o 
  10   7   5       11.23        9.36      5.23 o 
  11   7   5        6.98        6.62      4.63 o 
  12   7   5        1.20       -1.53      6.97 o 
   0   8   5        3.36        3.07      1.35 o 
   1   8   5        6.40        2.34      1.16 o 
   2   8   5        6.82        4.61      1.62 o 
   3   8   5       64.75       59.06      4.30 o 
   4   8   5        3.16        0.84      1.74 o 
   5   8   5        3.36        0.58      3.04 o 
   6   8   5        8.26       -1.93      2.07 o 
   7   8   5       71.93       74.55      7.31 o 
   8   8   5        4.45        2.63      2.38 o 
   9   8   5       11.16        9.62      3.71 o 
  10   8   5        0.33        2.32      3.62 o 
   1   9   5       19.84       23.01      3.27 o 
   2   9   5       11.55       12.62      2.36 o 
   3   9   5       14.14       18.01      2.75 o 
   4   9   5        0.18       -0.23      1.74 o 
   5   9   5        1.19        1.04      2.25 o 
   6   9   5        0.95       -1.23      2.61 o 
   7   9   5        1.13       -1.21      4.98 o 
   8   9   5        0.82        0.19      4.86 o 
   0  10   5        6.95        2.88      2.43 o 
   1  10   5        7.97        8.61      2.83 o 
   2  10   5        0.10        2.46      3.24 o 
   3  10   5        3.75        3.23      2.92 o 
   0   0   6     9511.99     9038.00     44.68 o 
   1   0   6     2219.51     2355.19     16.16 o 
   2   0   6     3100.84     3163.23     22.71 o 
   3   0   6      646.37      636.70     17.71 o 
   4   0   6     6634.48     6808.11     59.49 o 
   5   0   6     5176.12     5523.43     55.29 o 
   6   0   6     4961.35     5125.65     55.18 o 
   7   0   6      321.00      307.93     14.28 o 
   8   0   6     1639.87     1710.62     34.60 o 
   9   0   6     1737.24     1710.19     36.24 o 
  10   0   6      614.30      605.32     22.32 o 
  11   0   6      130.34      123.03     10.65 o 
  12   0   6      231.53      230.71     15.32 o 
  13   0   6      154.60      141.97     12.49 o 
  14   0   6        4.71       -0.28      2.36 o 
  15   0   6       17.88       14.42      4.94 o 
  16   0   6       27.06       24.83      4.36 o 
  17   0   6        0.11       -2.15      2.15 o 
   1   1   6      836.25      847.25      7.26 o 
   2   1   6      328.63      350.97      4.72 o 
   3   1   6     1162.68     1148.07     10.35 o 
   4   1   6       73.69       70.78      3.55 o 
   5   1   6      515.76      523.99     18.49 o 
   6   1   6      193.52      192.91      7.62 o 
   7   1   6      326.43      305.39      9.95 o 
   8   1   6       38.28       34.90      3.66 o 
   9   1   6       95.00       81.78      5.75 o 
  10   1   6       35.45       37.97      4.17 o 
  11   1   6       55.13       54.20      5.05 o 
  12   1   6        1.60        3.77      2.20 o 
  13   1   6        8.66        8.76      2.64 o 
  14   1   6        1.51       -0.28      1.83 o 
  15   1   6        3.82        8.34      2.26 o 
  16   1   6        0.16       -0.44      1.38 o 
  17   1   6        0.86        0.59      2.36 o 
   0   2   6     2390.33     2426.63     15.44 o 
   1   2   6      564.24      624.30      6.64 o 
   2   2   6      328.71      333.47      4.45 o 
   3   2   6       50.66       62.44      2.03 o 
   4   2   6     1013.18     1081.61     11.40 o 
   5   2   6      956.28     1013.21     13.11 o 
   6   2   6      419.77      418.30      8.67 o 
   7   2   6      144.41      145.97      6.82 o 
   8   2   6       74.52       80.39      5.34 o 
   9   2   6      374.10      398.16     14.88 o 
  10   2   6       25.30       28.01      3.93 o 
  11   2   6      237.29      222.47      9.92 o 
  12   2   6        2.15       -0.95      1.52 o 
  13   2   6       76.45       69.31      8.24 o 
  14   2   6        0.02        3.48      3.04 o 
  15   2   6       97.76       85.94      8.04 o 
  16   2   6        1.98        1.92      3.42 o 
  17   2   6        7.56        9.26      3.33 o 
   1   3   6     1317.66     1431.53     11.75 o 
   2   3   6     1829.09     1965.93     18.18 o 
   3   3   6      127.72      144.82      4.18 o 
   4   3   6      298.79      308.07      5.41 o 
   5   3   6      248.30      256.77      6.48 o 
   6   3   6        1.54        2.06      0.95 o 
   7   3   6      219.81      208.93      6.13 o 
   8   3   6      151.53      155.94      9.77 o 
   9   3   6       19.92       22.43      3.14 o 
  10   3   6      272.42      284.50     10.39 o 
  11   3   6      143.88      149.87      7.83 o 
  12   3   6       29.75       39.56      4.21 o 
  13   3   6       55.57       44.31      8.22 o 
  14   3   6       96.40       89.69     12.05 o 
  15   3   6        9.36       13.61      4.24 o 
  16   3   6        4.14        3.21      3.55 o 
   0   4   6       26.89       30.69      2.53 o 
   1   4   6       58.73       54.31      2.92 o 
   2   4   6       52.82       51.29      2.72 o 
   3   4   6        2.05        2.17      0.98 o 
   4   4   6       33.06       35.82      2.51 o 
   5   4   6        0.02        0.59      1.10 o 
   6   4   6       74.01       67.64      3.31 o 
   7   4   6        3.23        1.16      0.69 o 
   8   4   6        0.02        0.17      1.52 o 
   9   4   6        0.77        2.57      1.42 o 
  10   4   6        2.83       -2.95      2.95 o 
  11   4   6        0.05       -3.21      3.21 o 
  12   4   6       11.13       16.51      5.31 o 
  13   4   6        0.04        2.58      4.40 o 
  14   4   6        3.49        3.54      2.71 o 
  15   4   6        4.11        4.76      3.10 o 
   1   5   6       27.15       37.53      2.26 o 
   2   5   6        7.38       11.08      1.69 o 
   3   5   6      602.24      601.10     19.38 o 
   4   5   6      184.83      188.07      5.82 o 
   5   5   6        1.28        3.19      0.98 o 
   6   5   6      189.10      200.17     14.58 o 
   7   5   6      632.59      625.78     26.13 o 
   8   5   6      202.37      217.69     16.03 o 
   9   5   6       10.87       23.97      6.92 o 
  10   5   6      305.13      350.51     21.88 o 
  11   5   6      157.60      173.11     15.93 o 
  12   5   6       50.08       50.66      6.56 o 
  13   5   6       38.01       39.68      6.10 o 
  14   5   6      110.25      131.95     11.12 o 
  15   5   6        7.72        7.32      3.98 o 
   0   6   6        2.91        1.18      1.39 o 
   1   6   6       22.92       21.32      1.90 o 
   2   6   6        3.26        1.63      1.06 o 
   3   6   6        9.56        7.90      2.16 o 
   4   6   6        0.58       -1.90      2.12 o 
   5   6   6        4.22        4.60      1.56 o 
   6   6   6        1.55       -1.82      3.00 o 
   7   6   6        3.69        0.64      3.09 o 
   8   6   6        5.26        7.98      3.71 o 
   9   6   6        2.10        0.93      3.45 o 
  10   6   6        0.89        2.43      4.98 o 
  11   6   6        0.84       -0.20      2.98 o 
  12   6   6        0.29       -0.79      2.69 o 
  13   6   6        0.76        0.86      3.53 o 
   1   7   6        0.52        0.97      1.02 o 
   2   7   6       19.84       18.20      2.00 o 
   3   7   6       17.77       21.00      2.99 o 
   4   7   6       24.12       15.44      4.59 o 
   5   7   6        9.25       12.33      4.22 o 
   6   7   6       23.21       13.07      4.16 o 
   7   7   6        7.22        3.08      2.74 o 
   8   7   6        8.20        6.45      2.81 o 
   9   7   6        6.27        2.30      2.33 o 
  10   7   6        4.04        0.40      2.61 o 
  11   7   6        2.06       -1.70      3.31 o 
  12   7   6        1.19       -0.72      3.34 o 
   0   8   6       79.03       75.85      4.58 o 
   1   8   6       22.09       19.19      1.88 o 
   2   8   6        0.15       -1.23      1.23 o 
   3   8   6       17.48       14.18      2.47 o 
   4   8   6       27.56       29.45      4.29 o 
   5   8   6        1.17        3.77      7.73 o 
   6   8   6        0.01        2.46      2.14 o 
   7   8   6        0.45        0.13      2.88 o 
   8   8   6        0.84       -2.89      3.45 o 
   9   8   6        0.16       -0.21      2.35 o 
  10   8   6        1.90        6.03      6.28 o 
   1   9   6       11.54       12.02      2.44 o 
   2   9   6        2.74        4.58      2.08 o 
   3   9   6       28.76       28.31      3.34 o 
   4   9   6        8.00       15.73      2.78 o 
   5   9   6        2.97        1.54      1.78 o 
   6   9   6        4.72        4.02      2.30 o 
   7   9   6       10.76       12.01      3.80 o 
   0  10   6        0.13       -2.68      2.89 o 
   1   1   7        0.20        4.16      0.97 o 
   2   1   7      694.10      799.39      7.20 o 
   3   1   7        3.87        4.79      1.44 o 
   4   1   7       15.18       18.05      2.57 o 
   5   1   7        5.29        1.86      1.55 o 
   6   1   7        2.46        2.49      1.52 o 
   7   1   7        0.52        1.01      1.92 o 
   8   1   7        9.53       11.05      2.61 o 
   9   1   7       13.84       15.21      2.90 o 
  10   1   7       34.92       32.38      4.05 o 
  11   1   7        0.22       -0.02      1.64 o 
  12   1   7       16.13       19.92      3.44 o 
  13   1   7        5.50        3.73      2.28 o 
  14   1   7        0.90        2.59      2.85 o 
  15   1   7        3.87        2.86      2.11 o 
  16   1   7        2.90        1.24      1.67 o 
   0   2   7     1959.11     2003.89     14.92 o 
   1   2   7      978.00     1068.24     13.97 o 
   2   2   7      685.31      683.58      7.70 o 
   3   2   7       86.65       90.63      2.98 o 
   4   2   7     1619.28     1605.22     14.62 o 
   5   2   7     1341.88     1394.95     23.00 o 
   6   2   7      676.14      645.87     14.60 o 
   7   2   7      134.26      129.50      6.87 o 
   8   2   7      527.07      516.16     13.92 o 
   9   2   7      166.35      161.33      8.14 o 
  10   2   7       29.71       38.24      4.17 o 
  11   2   7       27.47       28.95      3.93 o 
  12   2   7       62.04       64.36      5.75 o 
  13   2   7        0.38        1.62      5.53 o 
  14   2   7        4.23        0.55      1.82 o 
  15   2   7        4.99        5.16      4.63 o 
  16   2   7        2.93        3.25      6.21 o 
   1   3   7       53.26       36.95      2.24 o 
   2   3   7       47.78       45.12      3.87 o 
   3   3   7      152.27      156.87      5.56 o 
   4   3   7      144.07      134.29      5.15 o 
   5   3   7        0.01        0.49      1.23 o 
   6   3   7       32.40       30.10      3.24 o 
   7   3   7      385.04      385.36     14.57 o 
   8   3   7      229.72      221.38     10.15 o 
   9   3   7      162.81      158.15      7.87 o 
  10   3   7      120.66      122.36      9.45 o 
  11   3   7      191.37      206.28      9.44 o 
  12   3   7       83.01       97.97     11.79 o 
  13   3   7      149.72      155.18     14.92 o 
  14   3   7       54.74       52.53      9.79 o 
  15   3   7       18.40       19.65      7.45 o 
  16   3   7        9.83       13.30      4.04 o 
   0   4   7        5.46        7.37      1.34 o 
   1   4   7       42.79       50.90      2.40 o 
   2   4   7       42.91       46.13      3.92 o 
   3   4   7      182.57      184.84      7.81 o 
   4   4   7       10.76        8.09      2.05 o 
   5   4   7        0.46       -0.25      1.02 o 
   6   4   7       81.64       78.47      5.18 o 
   7   4   7      308.75      300.52      9.86 o 
   8   4   7       57.07       48.88      4.20 o 
   9   4   7        2.21        2.66      2.26 o 
  10   4   7        1.97        5.02      4.17 o 
  11   4   7      213.72      207.79     17.11 o 
  12   4   7       59.75       76.00     10.97 o 
  13   4   7        3.66        1.99      3.62 o 
  14   4   7        2.18        7.63      4.91 o 
  15   4   7       58.61       57.37      7.44 o 
   1   5   7       90.51       88.98      3.41 o 
   2   5   7       17.41       16.55      2.31 o 
   3   5   7        1.53        2.17      2.30 o 
   4   5   7       89.11       85.30      5.57 o 
   5   5   7       80.64       85.57      5.61 o 
   6   5   7      129.56      111.07     11.17 o 
   7   5   7       65.35       63.14      8.83 o 
   8   5   7       55.62       63.58      9.22 o 
   9   5   7        0.76       -2.48      3.62 o 
  10   5   7      205.76      216.93     17.45 o 
  11   5   7       22.34       34.83      8.50 o 
  12   5   7       19.47       24.61      6.86 o 
  13   5   7        5.22       11.29      6.40 o 
  14   5   7       54.89       63.20      7.81 o 
   0   6   7       48.87       51.60      4.09 o 
   1   6   7        4.75        5.28      1.54 o 
   2   6   7       20.23       23.71      2.03 o 
   3   6   7       23.57       20.25      2.90 o 
   4   6   7        5.84        3.21      4.16 o 
   5   6   7       22.63       17.06      2.66 o 
   6   6   7       40.20       41.36      7.02 o 
   7   6   7       93.14       82.79     10.20 o 
   8   6   7       24.94       14.57      5.00 o 
   9   6   7        2.89        5.79      3.66 o 
  10   6   7        7.04        9.52      4.52 o 
  11   6   7       58.88       70.54     11.05 o 
  12   6   7       29.10       39.99      6.21 o 
  13   6   7        0.60        5.64      3.00 o 
   1   7   7        0.00       -0.39      0.98 o 
   2   7   7        3.03        3.78      1.30 o 
   3   7   7       14.17       11.89      2.26 o 
   4   7   7       33.13       29.19      5.97 o 
   5   7   7        1.80       -0.95      3.21 o 
   6   7   7        9.77        6.91      3.39 o 
   7   7   7       38.49       38.24      7.89 o 
   8   7   7       14.05        9.88      3.55 o 
   9   7   7       14.11       13.47      5.06 o 
  10   7   7        2.40        9.42      3.16 o 
  11   7   7       16.38       18.69      4.84 o 
   0   8   7        1.21        1.05      2.64 o 
   1   8   7       23.88       28.02      2.51 o 
   2   8   7        1.71       -0.96      1.66 o 
   3   8   7       93.96       91.34      6.38 o 
   4   8   7       13.82       18.74      3.36 o 
   5   8   7        7.20        8.85      4.76 o 
   6   8   7        2.89        4.06      2.41 o 
   7   8   7       33.66       28.62      6.94 o 
   8   8   7       27.13       30.27      5.40 o 
   9   8   7        8.99        8.59      3.48 o 
   1   9   7        7.16        2.63      1.63 o 
   2   9   7       10.02        4.70      2.11 o 
   3   9   7        0.62       -1.74      1.74 o 
   4   9   7        1.28        2.85      1.72 o 
   5   9   7        4.66        4.00      2.34 o 
   6   9   7        1.44       -0.77      8.23 o 
   0   0   8      326.16      299.73     13.45 o 
   1   0   8      130.91      155.65      6.92 o 
   2   0   8        0.66       -0.03      1.47 o 
   3   0   8       13.52       22.04      3.97 o 
   4   0   8      172.39      160.34     10.32 o 
   5   0   8       14.24       13.80      3.29 o 
   6   0   8        5.30        8.48      3.11 o 
   7   0   8       95.68       83.01      8.13 o 
   8   0   8      534.41      516.16     20.83 o 
   9   0   8        0.04        2.53      2.77 o 
  10   0   8        5.66        8.87      3.72 o 
  11   0   8      142.27      141.56     12.12 o 
  12   0   8      115.82      139.17     12.26 o 
  13   0   8        0.07       -2.80      3.30 o 
  14   0   8        1.17       -0.53      2.85 o 
  15   0   8       24.04       31.49      6.77 o 
  16   0   8        0.06        1.50      3.31 o 
   1   1   8       24.77       30.11      2.72 o 
   2   1   8     4114.93     4510.17     21.57 o 
   3   1   8      607.18      640.40      8.70 o 
   4   1   8       18.47       20.47      3.08 o 
   5   1   8       63.21       70.89      5.24 o 
   6   1   8     1788.05     1914.12     26.44 o 
   7   1   8      419.23      396.41     14.51 o 
   8   1   8       76.09       77.78      7.27 o 
   9   1   8       15.48        8.34      2.38 o 
  10   1   8      208.95      215.58     10.13 o 
  11   1   8       27.82       25.14      3.96 o 
  12   1   8       33.51       30.50      4.31 o 
  13   1   8       55.90       69.85      7.68 o 
  14   1   8        2.81        6.61      2.59 o 
  15   1   8        1.12        0.91      1.86 o 
  16   1   8        2.77       -0.47      3.10 o 
   0   2   8      377.08      397.56      9.78 o 
   1   2   8        0.29        0.11      0.70 o 
   2   2   8        0.00        1.55      1.10 o 
   3   2   8      209.78      214.93      4.65 o 
   4   2   8      231.53      249.93      5.24 o 
   5   2   8       27.02       27.79      3.24 o 
   6   2   8        7.21       12.67      2.72 o 
   7   2   8      217.21      217.13      9.26 o 
   8   2   8       52.73       51.63      4.73 o 
   9   2   8        3.60        3.19      2.54 o 
  10   2   8        9.93       12.41      2.65 o 
  11   2   8       32.93       32.33      4.28 o 
  12   2   8       17.16       18.13      3.64 o 
  13   2   8        0.06        0.12      1.79 o 
  14   2   8        5.09       10.44      4.83 o 
  15   2   8        1.10        6.27      4.28 o 
  16   2   8        6.10        3.67      4.09 o 
   1   3   8      242.29      220.36      4.79 o 
   2   3   8      217.24      229.27      8.90 o 
   3   3   8      238.80      227.44      7.08 o 
   4   3   8        2.98        1.81      1.35 o 
   5   3   8      159.43      140.73      6.55 o 
   6   3   8      156.07      159.85      7.69 o 
   7   3   8      181.45      178.71      8.29 o 
   8   3   8       70.52       66.49      5.28 o 
   9   3   8      114.95      119.54      7.15 o 
  10   3   8        5.75        6.61      4.53 o 
  11   3   8       75.62       84.25     10.67 o 
  12   3   8       49.45       63.39      9.88 o 
  13   3   8       64.35       57.11      9.66 o 
  14   3   8       14.66       11.89      6.06 o 
  15   3   8        7.20       -0.50      3.29 o 
   0   4   8     1202.69     1253.79     16.26 o 
   1   4   8      124.42      119.48      3.60 o 
   2   4   8       29.35       29.80      5.63 o 
   3   4   8      534.53      531.71     21.73 o 
   4   4   8     1126.08     1072.69     20.12 o 
   5   4   8      310.38      318.27     11.12 o 
   6   4   8       47.26       43.03      4.49 o 
   7   4   8       44.67       42.09      4.16 o 
   8   4   8      443.81      415.93     12.50 o 
   9   4   8      428.42      436.88     13.14 o 
  10   4   8        9.31       10.14      4.49 o 
  11   4   8       59.63       87.52     11.63 o 
  12   4   8       84.77       93.77     12.54 o 
  13   4   8       64.44       77.99     11.51 o 
  14   4   8        0.33        7.04      5.58 o 
  15   4   8       54.75       56.36     10.65 o 
   1   5   8       11.76       13.31      1.52 o 
   2   5   8       13.33       13.10      2.15 o 
   3   5   8        3.25        5.20      1.99 o 
   4   5   8        0.83        0.90      1.52 o 
   5   5   8        7.55        5.03      2.94 o 
   6   5   8       28.08       18.25      4.54 o 
   7   5   8        9.98       10.38      4.69 o 
   8   5   8        6.05       14.91      5.67 o 
   9   5   8        0.52       -3.84      3.84 o 
  10   5   8       93.21       96.86     12.28 o 
  11   5   8       19.45       23.17      6.50 o 
  12   5   8       10.38       13.75      5.69 o 
  13   5   8        5.64       14.87      6.19 o 
  14   5   8       58.19       61.38     10.94 o 
   0   6   8       16.95       16.21      2.50 o 
   1   6   8       62.14       63.98      3.32 o 
   2   6   8       31.74       31.81      2.88 o 
   3   6   8        8.40        7.49      4.87 o 
   4   6   8        2.08        2.73      1.70 o 
   5   6   8       11.30        7.84      1.99 o 
   6   6   8       57.89       53.93      8.31 o 
   7   6   8       10.62        6.29      4.05 o 
   8   6   8        2.23        4.21      3.48 o 
   9   6   8        4.44        4.96      3.93 o 
  10   6   8        6.76        7.30      4.14 o 
  11   6   8       14.64       17.54      6.45 o 
  12   6   8        0.01        2.38      3.79 o 
  13   6   8        4.28        2.98      2.88 o 
   1   7   8      109.96      101.15      4.29 o 
   2   7   8       24.84       23.64      2.76 o 
   3   7   8       56.30       60.10      4.06 o 
   4   7   8       32.58       20.54      5.60 o 
   5   7   8       68.80       68.97      9.34 o 
   6   7   8        5.79        2.90      2.54 o 
   7   7   8       17.58       19.29      5.92 o 
   8   7   8       33.38       26.97      7.02 o 
   9   7   8       19.56       26.55      7.50 o 
  10   7   8       25.60       30.16      7.83 o 
  11   7   8        6.97        6.93      3.08 o 
   0   8   8        0.28        1.52      2.17 o 
   1   8   8       35.80       39.61      2.96 o 
   2   8   8        2.62        1.87      2.12 o 
   3   8   8        6.25        8.50      2.71 o 
   4   8   8        0.01        3.16      2.09 o 
   5   8   8       80.73       81.32     10.77 o 
   6   8   8        4.56        5.43      4.23 o 
   7   8   8        3.99        8.09      5.37 o 
   8   8   8        0.27       -0.14      3.65 o 
   9   8   8       42.61       41.09      6.44 o 
   1   9   8       33.44       36.75      4.21 o 
   2   9   8        4.57        7.55      2.60 o 
   3   9   8        1.35       -0.87      1.87 o 
   4   9   8        0.32       -0.66      1.71 o 
   5   9   8       15.12       26.53      3.53 o 
   1   1   9      281.18      271.68      8.35 o 
   2   1   9     2157.37     2257.47     41.82 o 
   3   1   9       61.14       62.59      2.34 o 
   4   1   9      857.48      879.21     17.97 o 
   5   1   9        9.60       14.46      3.65 o 
   6   1   9      608.42      672.01     16.49 o 
   7   1   9      133.34      146.15     11.15 o 
   8   1   9      324.86      304.81     11.68 o 
   9   1   9       97.42       93.36      6.75 o 
  10   1   9       57.84       63.97      7.27 o 
  11   1   9      113.45      117.84      7.99 o 
  12   1   9       10.81        6.14      2.42 o 
  13   1   9       34.79       31.44      4.69 o 
  14   1   9        7.77        6.84      2.48 o 
  15   1   9        7.31        4.33      3.60 o 
  16   1   9        0.00        7.48      4.50 o 
   0   2   9      229.48      245.46      6.91 o 
   1   2   9      269.55      314.54      5.19 o 
   2   2   9        4.56        6.63      2.10 o 
   3   2   9      107.61      125.63      3.63 o 
   4   2   9      102.91      113.46      3.65 o 
   5   2   9       54.89       65.28      5.16 o 
   6   2   9       21.02       28.99      3.74 o 
   7   2   9        0.03        0.24      1.54 o 
   8   2   9       24.97       29.57      3.92 o 
   9   2   9        0.85       -1.75      4.77 o 
  10   2   9       17.07       14.35      3.02 o 
  11   2   9        3.39        4.34      2.05 o 
  12   2   9        9.85       10.80      3.40 o 
  13   2   9        0.85        0.08      1.93 o 
  14   2   9        2.85       -3.30      3.30 o 
  15   2   9        0.20       -0.64      3.91 o 
   1   3   9        0.33       -0.16      0.90 o 
   2   3   9       86.67       86.08      5.77 o 
   3   3   9       13.89       13.93      1.97 o 
   4   3   9        9.48        7.51      1.68 o 
   5   3   9       16.63       13.36      2.00 o 
   6   3   9       34.04       33.51      3.85 o 
   7   3   9       47.55       41.44      4.32 o 
   8   3   9        1.84        2.77      1.73 o 
   9   3   9       31.18       28.99      3.88 o 
  10   3   9       13.90       13.52      2.99 o 
  11   3   9       25.98       24.78      3.80 o 
  12   3   9        0.13        5.82      4.18 o 
  13   3   9       11.77       18.28      6.29 o 
  14   3   9        4.11       10.28      5.16 o 
  15   3   9        1.93       21.86      6.71 o 
   0   4   9      593.60      559.28     11.06 o 
   1   4   9      440.66      420.43      7.48 o 
   2   4   9       14.16       13.40      2.82 o 
   3   4   9       54.42       53.16      6.50 o 
   4   4   9      934.75      899.02     19.38 o 
   5   4   9      713.03      694.62     13.38 o 
   6   4   9       35.40       37.11      4.41 o 
   7   4   9      460.84      477.23     23.86 o 
   8   4   9      784.62      781.10     18.20 o 
   9   4   9      112.32      105.78      9.91 o 
  10   4   9       10.80       14.29      5.89 o 
  11   4   9      231.51      232.49     18.82 o 
  12   4   9      210.88      234.39     19.20 o 
  13   4   9        2.14       23.37      7.61 o 
  14   4   9        0.11       10.16      6.15 o 
   1   5   9      195.36      185.50      5.02 o 
   2   5   9        0.25        0.13      1.45 o 
   3   5   9      105.24      109.14      6.99 o 
   4   5   9      128.11      103.67      6.86 o 
   5   5   9      113.38       97.59      6.67 o 
   6   5   9        1.54       -0.20      3.17 o 
   7   5   9       12.65       13.27      4.98 o 
   8   5   9       37.57       29.68      7.01 o 
   9   5   9       25.83       13.65      5.24 o 
  10   5   9       14.07       15.73      6.25 o 
  11   5   9        4.21        8.88      5.84 o 
  12   5   9        1.68        0.38      3.64 o 
  13   5   9        2.69       -0.52      3.14 o 
   0   6   9        4.95        3.42      1.91 o 
   1   6   9        1.62        2.96      1.10 o 
   2   6   9        4.72        5.26      1.50 o 
   3   6   9       11.14       13.69      2.34 o 
   4   6   9        5.93       10.60      2.73 o 
   5   6   9        1.22       -0.02      1.39 o 
   6   6   9        4.55        2.75      3.73 o 
   7   6   9       13.56       11.67      4.97 o 
   8   6   9        5.38        4.00      3.01 o 
   9   6   9        0.01        6.94      4.42 o 
  10   6   9        0.85       -4.27      4.27 o 
  11   6   9        8.50       12.96      6.36 o 
  12   6   9        0.62       11.77      5.65 o 
   1   7   9       64.03       63.38      3.53 o 
   2   7   9        4.71        2.52      1.46 o 
   3   7   9        0.05       -0.57      1.26 o 
   4   7   9        8.56       10.80      3.55 o 
   5   7   9       95.68      104.88     12.07 o 
   6   7   9       55.19       46.90      8.50 o 
   7   7   9       11.76       17.60      5.75 o 
   8   7   9        7.81       13.67      6.16 o 
   9   7   9       17.87       22.73      7.06 o 
  10   7   9       66.14       73.03     11.56 o 
   0   8   9       11.96       10.62      2.53 o 
   1   8   9        5.45        9.20      1.90 o 
   2   8   9        8.29        1.57      2.43 o 
   3   8   9        0.57        1.12      1.96 o 
   4   8   9       17.47       16.29      3.05 o 
   5   8   9        9.62       14.42      7.25 o 
   6   8   9       19.43       21.86      6.13 o 
   7   8   9        1.26       -3.30      3.82 o 
   8   8   9       10.63       23.12      7.34 o 
   1   9   9        1.03        9.25      2.91 o 
   2   9   9       18.49       34.43      5.34 o 
   3   9   9        0.22        3.18      2.44 o 
   4   9   9        0.46        2.17      4.03 o 
   0   0  10       11.70        6.86      3.00 o 
   1   0  10       78.72       70.55      5.38 o 
   2   0  10       13.90       14.90      2.87 o 
   3   0  10      612.53      655.43     22.90 o 
   4   0  10       42.60       64.34      7.43 o 
   5   0  10       21.12       18.72      4.46 o 
   6   0  10       20.83       17.85      4.35 o 
   7   0  10       20.46       21.00      4.78 o 
   8   0  10       81.12       79.86      8.97 o 
   9   0  10        7.65        3.97      3.37 o 
  10   0  10        3.76        1.24      2.93 o 
  11   0  10      166.73      162.49     13.56 o 
  12   0  10       41.99       38.90      7.09 o 
  13   0  10        0.76        7.70      4.25 o 
  14   0  10       19.44       38.90      7.88 o 
  15   0  10      114.95      130.45     13.68 o 
   1   1  10       87.84       76.78      3.95 o 
   2   1  10      156.40      156.71      9.44 o 
   3   1  10      344.63      327.63      5.20 o 
   4   1  10       69.27       62.00      3.45 o 
   5   1  10       40.37       51.81      4.79 o 
   6   1  10       50.14       57.03      5.79 o 
   7   1  10       31.56       31.10      4.04 o 
   8   1  10      106.52      103.47      7.14 o 
   9   1  10       31.86       30.85      4.15 o 
  10   1  10       93.83       91.73      7.11 o 
  11   1  10        8.23        8.78      4.79 o 
  12   1  10       38.61       30.29      4.46 o 
  13   1  10        2.10       -0.77      1.80 o 
  14   1  10       16.60       19.37      7.14 o 
  15   1  10       10.79        8.59      2.83 o 
   0   2  10       65.56       90.52      8.75 o 
   1   2  10      102.93      116.24      3.30 o 
   2   2  10        6.42        6.96      2.01 o 
   3   2  10        2.04        0.15      0.94 o 
   4   2  10        3.70        3.66      1.37 o 
   5   2  10       95.68       90.79      6.23 o 
   6   2  10       32.63       38.49      4.39 o 
   7   2  10       56.49       58.71      5.33 o 
   8   2  10       27.01       25.56      3.84 o 
   9   2  10       10.27       12.76      7.45 o 
  10   2  10       15.31       11.81      2.57 o 
  11   2  10       20.56       18.74      3.61 o 
  12   2  10       12.36       10.57      5.00 o 
  13   2  10        2.11        6.88      2.79 o 
  14   2  10        2.63       -2.49      3.18 o 
  15   2  10        1.07        0.25      2.86 o 
   1   3  10        0.88       -0.21      0.94 o 
   2   3  10      282.36      291.69      7.96 o 
   3   3  10      200.75      203.07      7.97 o 
   4   3  10      369.32      368.40     10.13 o 
   5   3  10       87.20       93.76      5.23 o 
   6   3  10      200.96      207.64      9.65 o 
   7   3  10      145.58      157.39      8.59 o 
   8   3  10      281.35      282.26     11.65 o 
   9   3  10       16.05       18.34      3.41 o 
  10   3  10       69.24       67.74      6.11 o 
  11   3  10       17.01       12.70      4.07 o 
  12   3  10       33.81       29.89      7.59 o 
  13   3  10        4.84        3.65      3.83 o 
  14   3  10       16.47       23.15      6.96 o 
   0   4  10      232.73      228.95      7.12 o 
   1   4  10       75.48       72.58      3.64 o 
   2   4  10       78.19       74.83      3.73 o 
   3   4  10       72.51       66.40      5.58 o 
   4   4  10       29.30       26.20      3.64 o 
   5   4  10      190.23      182.52      8.18 o 
   6   4  10      221.33      243.55     10.63 o 
   7   4  10       96.02       95.88      6.88 o 
   8   4  10       17.85       21.12      5.64 o 
   9   4  10      153.51      154.34      8.70 o 
  10   4  10       34.86       51.49      9.36 o 
  11   4  10       58.86       75.38     11.23 o 
  12   4  10       19.75       20.24      6.60 o 
  13   4  10       36.22       38.03      8.06 o 
  14   4  10        0.88        4.72      4.80 o 
   1   5  10      961.02      914.78     12.32 o 
   2   5  10      288.47      314.53      8.24 o 
   3   5  10      435.99      426.83     14.28 o 
   4   5  10       28.83       30.57      7.46 o 
   5   5  10      451.64      436.48     14.68 o 
   6   5  10      168.50      179.25     15.08 o 
   7   5  10       42.05       43.49      8.16 o 
   8   5  10        6.34        2.20      4.04 o 
   9   5  10       31.61       29.82      6.78 o 
  10   5  10       21.46       26.72      7.17 o 
  11   5  10        1.67       -0.68      2.89 o 
  12   5  10        0.49        1.84      4.55 o 
  13   5  10        0.14       -2.29      4.29 o 
   0   6  10       31.28       18.48      2.87 o 
   1   6  10      203.86      181.74      6.00 o 
   2   6  10        9.80        7.68      1.66 o 
   3   6  10       75.58       69.43      4.27 o 
   4   6  10       38.83       28.31      4.18 o 
   5   6  10      110.58      108.30      9.81 o 
   6   6  10       19.75       27.19      6.32 o 
   7   6  10        6.87        3.73      4.08 o 
   8   6  10       28.90       26.68      7.42 o 
   9   6  10       19.70       16.75      6.38 o 
  10   6  10        3.99        2.62      3.34 o 
  11   6  10        3.90       11.63      5.05 o 
   1   7  10        2.32        1.16      1.12 o 
   2   7  10       50.23       41.74      3.55 o 
   3   7  10        0.21        2.52      1.95 o 
   4   7  10       10.06       11.35      2.83 o 
   5   7  10        1.44        0.74      2.85 o 
   6   7  10       11.29       13.45      4.55 o 
   7   7  10        0.70        6.10      3.88 o 
   8   7  10       13.99       21.81      6.43 o 
   9   7  10        1.38        9.05      4.75 o 
  10   7  10        0.41        2.23      3.53 o 
   0   8  10        2.41        3.56      1.99 o 
   1   8  10        0.43        2.82      1.84 o 
   2   8  10        2.49        1.90      1.73 o 
   3   8  10        0.61       -0.97      1.99 o 
   4   8  10        4.10        2.44      2.34 o 
   5   8  10        7.38       14.50      3.17 o 
   6   8  10        9.40        3.93      4.45 o 
   7   8  10        0.73        2.41      3.87 o 
   1   9  10        6.62        6.32      2.82 o 
   2   9  10        8.03       10.30      3.46 o 
   1   1  11      215.49      225.20      6.98 o 
   2   1  11        1.28        0.59      0.50 o 
   3   1  11      220.17      213.55      5.24 o 
   4   1  11        9.03        9.89      2.04 o 
   5   1  11       15.62       14.49      3.01 o 
   6   1  11        5.31        5.66      2.37 o 
   7   1  11       24.67       24.15      3.86 o 
   8   1  11        1.37       -1.99      1.99 o 
   9   1  11        1.57       -2.16      2.27 o 
  10   1  11       17.73       14.69      5.95 o 
  11   1  11        2.41        3.51      2.20 o 
  12   1  11        0.88        0.92      2.24 o 
  13   1  11        5.73        9.56      3.19 o 
  14   1  11        8.53        2.20      5.04 o 
  15   1  11        3.52        5.04      2.71 o 
   0   2  11      107.52      114.40     10.22 o 
   1   2  11        5.88        4.79      0.94 o 
   2   2  11       61.00       60.40      2.39 o 
   3   2  11       11.66        8.19      1.97 o 
   4   2  11        2.11        3.26      1.40 o 
   5   2  11       87.72       96.80      7.04 o 
   6   2  11      105.93      106.38      7.26 o 
   7   2  11        0.15        2.59      2.19 o 
   8   2  11       34.98       37.57      7.22 o 
   9   2  11      110.89      114.71      8.00 o 
  10   2  11       33.76       34.89      6.36 o 
  11   2  11        3.92        4.15      2.23 o 
  12   2  11        5.82        6.16      6.84 o 
  13   2  11        7.07        4.93      2.56 o 
  14   2  11        1.07        0.24      3.79 o 
   1   3  11      501.78      489.45      8.31 o 
   2   3  11      122.02      127.14      4.38 o 
   3   3  11      570.99      573.89     19.19 o 
   4   3  11      396.37      391.71     11.01 o 
   5   3  11      230.39      223.97      8.40 o 
   6   3  11       23.35       30.20      4.22 o 
   7   3  11      330.76      365.02     13.56 o 
   8   3  11      249.09      229.38     10.92 o 
   9   3  11       65.78       69.82     12.73 o 
  10   3  11        6.79        4.06      2.77 o 
  11   3  11      113.79      118.61      8.45 o 
  12   3  11       26.15       18.26      5.62 o 
  13   3  11       19.58       33.33      8.27 o 
  14   3  11        9.43       16.88      6.96 o 
   0   4  11       53.78       60.83      5.80 o 
   1   4  11        1.63        1.58      1.19 o 
   2   4  11       19.77       17.02      1.93 o 
   3   4  11        7.19        5.80      2.70 o 
   4   4  11       10.62       10.50      2.63 o 
   5   4  11        8.45        5.58      2.80 o 
   6   4  11       59.47       59.83      6.50 o 
   7   4  11        0.53        4.07      2.10 o 
   8   4  11        0.73        1.22      2.00 o 
   9   4  11       12.41       13.04      2.81 o 
  10   4  11       11.47       13.33      5.13 o 
  11   4  11        5.74        8.67      4.47 o 
  12   4  11        3.17        0.96      4.30 o 
  13   4  11        0.12        4.83      3.71 o 
   1   5  11      151.18      148.90      5.79 o 
   2   5  11      632.62      700.94     12.45 o 
   3   5  11       20.60       22.59      2.45 o 
   4   5  11        0.02        1.99      2.10 o 
   5   5  11      169.69      172.73     17.86 o 
   6   5  11      171.39      226.51     17.53 o 
   7   5  11        4.05       12.24      5.76 o 
   8   5  11        0.69       -1.87      3.17 o 
   9   5  11       15.01       15.91      5.34 o 
  10   5  11        7.59       -0.50      3.59 o 
  11   5  11        4.95       19.13      6.64 o 
  12   5  11        0.52        2.09      3.94 o 
   0   6  11      182.10      170.11      8.13 o 
   1   6  11      402.31      350.82      9.43 o 
   2   6  11        0.78       -1.93      1.93 o 
   3   6  11      373.96      345.71      9.47 o 
   4   6  11       92.69       93.55      5.90 o 
   5   6  11       67.53       57.70      5.73 o 
   6   6  11        0.55       10.50      4.77 o 
   7   6  11       68.70       65.32     10.28 o 
   8   6  11        8.52        4.63      4.02 o 
   9   6  11        0.02        4.83      4.08 o 
  10   6  11        9.58        8.81      5.55 o 
  11   6  11        0.12       -3.24      4.38 o 
   1   7  11        2.27        2.57      1.60 o 
   2   7  11        2.51        2.69      1.59 o 
   3   7  11        0.29        1.73      1.54 o 
   4   7  11        9.13        4.36      2.60 o 
   5   7  11       15.13       15.27      4.74 o 
   6   7  11        0.46       -1.34      3.46 o 
   7   7  11        8.15       15.29      5.72 o 
   8   7  11        4.42        8.23      3.81 o 
   9   7  11        7.31        7.68      4.12 o 
   0   8  11       22.40       23.97      3.54 o 
   1   8  11        0.32        0.96      2.52 o 
   2   8  11        3.79        4.15      2.99 o 
   3   8  11       13.34       10.12      2.75 o 
   4   8  11       39.67       52.15      5.15 o 
   5   8  11        0.28        1.96      2.35 o 
   6   8  11        7.93        8.49      3.32 o 
   0   0  12      378.50      390.20     19.16 o 
   1   0  12      132.07      147.05      8.49 o 
   2   0  12       88.99      109.88      8.05 o 
   3   0  12        0.00        1.92      2.49 o 
   4   0  12      178.71      204.94     14.39 o 
   5   0  12       14.72       18.37      5.23 o 
   6   0  12      174.19      151.65     12.77 o 
   7   0  12       83.30       52.15      7.96 o 
   8   0  12        0.36       -3.05      3.36 o 
   9   0  12       35.89       38.01      6.98 o 
  10   0  12       13.55       10.80      4.09 o 
  11   0  12       77.69       70.68      9.77 o 
  12   0  12       10.26       15.63      5.32 o 
  13   0  12       38.83       36.78      7.40 o 
  14   0  12        4.53        4.98      3.51 o 
   1   1  12       22.97       23.92      2.56 o 
   2   1  12       77.73       81.14      5.21 o 
   3   1  12       86.77       83.36      5.26 o 
   4   1  12        4.16        3.25      1.31 o 
   5   1  12        5.37        3.00      2.40 o 
   6   1  12        1.30        6.58      2.45 o 
   7   1  12      113.75      108.92      7.85 o 
   8   1  12       19.37       23.95      5.66 o 
   9   1  12       21.39       15.51      3.36 o 
  10   1  12        3.52        1.44      3.07 o 
  11   1  12       43.93       35.40      5.13 o 
  12   1  12       22.08       24.40      4.60 o 
  13   1  12       23.45       23.15      4.33 o 
  14   1  12        0.53        2.75      2.09 o 
   0   2  12     1885.29     1862.92     42.68 o 
   1   2  12        1.24        2.11      2.77 o 
   2   2  12       35.06       35.03      2.09 o 
   3   2  12       11.78        9.79      1.79 o 
   4   2  12      920.85      909.16     17.34 o 
   5   2  12        0.12       11.89      3.56 o 
   6   2  12       83.05       96.58      7.26 o 
   7   2  12       35.79       36.34      4.69 o 
   8   2  12      148.98      139.04     11.37 o 
   9   2  12        2.67        4.42      2.29 o 
  10   2  12       18.19       17.84      3.62 o 
  11   2  12       13.98       16.44      3.79 o 
  12   2  12       22.23       22.73      4.32 o 
  13   2  12        1.71        2.80      4.16 o 
  14   2  12        0.36       11.07      5.14 o 
   1   3  12      288.08      275.90      8.44 o 
   2   3  12       11.89       12.72      2.97 o 
   3   3  12      191.49      195.75      6.03 o 
   4   3  12      455.25      471.69     12.63 o 
   5   3  12      199.32      199.16      8.31 o 
   6   3  12       42.91       46.95      5.21 o 
   7   3  12       94.18      107.48      7.79 o 
   8   3  12      216.08      210.89     10.92 o 
   9   3  12       16.43       11.53      2.90 o 
  10   3  12       33.85       41.51      5.24 o 
  11   3  12       14.92       16.29     11.00 o 
  12   3  12        1.57       -0.21      3.43 o 
  13   3  12        2.53        0.98      3.06 o 
   0   4  12       39.25       49.39      7.36 o 
   1   4  12        0.01       -1.00      1.00 o 
   2   4  12        0.06        1.34      1.25 o 
   3   4  12       42.24       45.96      3.17 o 
   4   4  12       31.09       33.77      4.45 o 
   5   4  12        1.44       -1.55      1.55 o 
   6   4  12        2.16       -0.58      1.89 o 
   7   4  12       43.69       39.66      5.32 o 
   8   4  12        3.93        6.76      2.24 o 
   9   4  12        0.55        0.90      3.16 o 
  10   4  12        8.55        6.63      4.78 o 
  11   4  12        7.89        8.15      4.70 o 
  12   4  12        0.18        2.94      3.02 o 
   1   5  12       13.41       15.76      2.83 o 
   2   5  12      868.28      851.74     14.67 o 
   3   5  12       15.85        9.74      2.38 o 
   4   5  12        0.00        0.57      2.08 o 
   5   5  12        2.00        2.06      1.92 o 
   6   5  12      182.88      183.18     16.19 o 
   7   5  12       27.21       28.14      6.89 o 
   8   5  12        0.47       13.68      5.95 o 
   9   5  12        3.32        2.23      3.66 o 
  10   5  12        4.31        3.15      4.53 o 
  11   5  12       14.05       23.10      7.53 o 
   0   6  12       50.72       48.40      5.33 o 
   1   6  12      109.40      107.34      5.39 o 
   2   6  12        1.38        2.90      1.47 o 
   3   6  12       56.03       62.91      4.50 o 
   4   6  12       19.92       19.12      4.36 o 
   5   6  12       29.98       29.06     10.18 o 
   6   6  12       10.01       14.43      5.75 o 
   7   6  12        7.29        1.36      3.42 o 
   8   6  12        2.86        0.45      3.12 o 
   9   6  12        0.14        1.48      2.68 o 
  10   6  12        8.36       12.79      5.14 o 
   1   7  12        5.64        4.79      1.56 o 
   2   7  12       15.45       18.83      3.07 o 
   3   7  12       25.86       28.17      3.04 o 
   4   7  12        0.08       -0.46      2.11 o 
   5   7  12        0.40       -1.34      2.41 o 
   6   7  12        2.77       11.14      5.91 o 
   7   7  12       12.49       21.39      6.31 o 
   8   7  12        1.02        1.99      5.76 o 
   0   8  12       50.01       62.29      8.34 o 
   1   8  12        0.21       -0.06      4.58 o 
   2   8  12        0.74        0.37      3.47 o 
   3   8  12       16.67       22.28      4.55 o 
   4   8  12       14.93       21.32      4.29 o 
   1   1  13       57.68       55.04      4.13 o 
   2   1  13      102.64       87.64      5.67 o 
   3   1  13      227.83      216.47      8.78 o 
   4   1  13        0.28        7.17      3.09 o 
   5   1  13        0.53        1.03      3.29 o 
   6   1  13       15.90        7.97      2.74 o 
   7   1  13      149.87      155.26      9.65 o 
   8   1  13        0.95        3.90      2.66 o 
   9   1  13        6.46        2.51      2.23 o 
  10   1  13        7.22        6.92      2.58 o 
  11   1  13       30.57       39.10      5.58 o 
  12   1  13        0.89        3.29      2.36 o 
  13   1  13        0.98        3.41      2.29 o 
   0   2  13     3896.30     3836.79     63.94 o 
   1   2  13      325.45      345.61     11.27 o 
   2   2  13        3.72       15.91      3.37 o 
   3   2  13       43.25       62.04      5.26 o 
   4   2  13     1644.89     1646.04     24.36 o 
   5   2  13      231.51      215.03     11.18 o 
   6   2  13        2.03        2.46      2.62 o 
   7   2  13        0.01       -0.44      2.10 o 
   8   2  13       96.95       93.53      7.64 o 
   9   2  13       29.45       20.26      5.45 o 
  10   2  13        2.11        6.33      2.71 o 
  11   2  13        0.07        3.17      2.67 o 
  12   2  13        0.01       -1.79      2.08 o 
  13   2  13        0.54        4.79      3.09 o 
   1   3  13        8.52        9.36      4.00 o 
   2   3  13        5.38        7.61      1.55 o 
   3   3  13       30.31       27.18      2.74 o 
   4   3  13       15.18       15.29      2.56 o 
   5   3  13        0.09       -1.87      1.87 o 
   6   3  13        0.10       -0.73      3.91 o 
   7   3  13       18.26       11.83      5.27 o 
   8   3  13        2.03       -2.29      2.29 o 
   9   3  13        2.35        2.40      2.19 o 
  10   3  13        0.20        2.78      2.29 o 
  11   3  13        1.37        8.54      4.44 o 
  12   3  13        2.11       -5.08      5.08 o 
   0   4  13        1.36        3.16      2.39 o 
   1   4  13        6.35        6.69      1.72 o 
   2   4  13        6.48        4.21      1.48 o 
   3   4  13        0.89        2.06      1.49 o 
   4   4  13       14.14       11.95      2.84 o 
   5   4  13        0.49       -2.77      2.77 o 
   6   4  13       12.06       10.21      3.15 o 
   7   4  13        0.04        2.98      2.55 o 
   8   4  13       49.17       43.77      5.26 o 
   9   4  13        1.66       -1.07      3.76 o 
  10   4  13        1.25        1.44      3.70 o 
  11   4  13        2.17       10.64      4.46 o 
  12   4  13       31.47       30.23      7.66 o 
   1   5  13       37.60       35.15      4.83 o 
   2   5  13       13.96        5.60      5.80 o 
   3   5  13       20.77       24.19      4.09 o 
   4   5  13       15.05       23.79      4.24 o 
   5   5  13        2.27        2.04      1.99 o 
   6   5  13        1.21        0.95      3.40 o 
   7   5  13        1.13       -3.36      3.36 o 
   8   5  13        5.09        9.38      5.06 o 
   9   5  13        0.84        5.68      5.14 o 
  10   5  13        0.52        3.80      4.66 o 
   0   6  13        2.30       14.09      5.26 o 
   1   6  13       95.59       77.81      7.26 o 
   2   6  13       38.92       44.17      5.66 o 
   3   6  13      113.06       99.61     10.96 o 
   4   6  13        0.00        4.39      2.68 o 
   5   6  13       17.74       18.85      4.05 o 
   6   6  13      124.08      122.67     14.14 o 
   7   6  13       20.94       25.46      6.89 o 
   8   6  13        2.57        1.03      3.59 o 
   9   6  13        1.78        1.98      3.59 o 
   1   7  13        0.81        4.44      2.50 o 
   2   7  13        8.17        4.62      4.52 o 
   3   7  13       15.14       20.23      4.15 o 
   4   7  13        6.04        9.73      5.36 o 
   5   7  13       27.47       27.43      7.21 o 
   6   7  13        0.14       -0.97      3.25 o 
   0   8  13        4.42        0.95      2.85 o 
   1   8  13        2.88        3.53      3.60 o 
   0   0  14        3.49        6.95      3.91 o 
   1   0  14      182.93      202.54     10.79 o 
   2   0  14        6.31        4.43      2.71 o 
   3   0  14       44.70       51.71      7.91 o 
   4   0  14        3.93       -0.27      2.54 o 
   5   0  14      139.82      134.85     12.81 o 
   6   0  14        0.03        2.29      3.36 o 
   7   0  14        5.64        8.66      4.35 o 
   8   0  14        1.86        2.96      3.15 o 
   9   0  14       54.08       47.60      8.50 o 
  10   0  14       17.71        7.30      3.78 o 
  11   0  14        5.87        7.30      5.22 o 
  12   0  14        0.85        2.58      3.85 o 
  13   0  14       10.59       11.16      4.95 o 
   1   1  14      107.68      112.62      5.91 o 
   2   1  14      573.29      522.33     14.14 o 
   3   1  14       34.89       44.88      4.27 o 
   4   1  14      119.37      134.28      9.15 o 
   5   1  14       70.67       75.96      7.09 o 
   6   1  14      191.89      177.80     10.60 o 
   7   1  14        4.70       11.03      3.29 o 
   8   1  14       63.37       61.29     15.61 o 
   9   1  14       15.55        8.98      3.24 o 
  10   1  14       27.24       22.61      6.64 o 
  11   1  14        2.63       12.43      3.74 o 
  12   1  14        1.05       -0.22      2.07 o 
  13   1  14        0.98       -1.57      3.91 o 
   0   2  14      568.13      600.53     26.55 o 
   1   2  14       91.00       99.82      7.65 o 
   2   2  14        1.62        3.48      1.86 o 
   3   2  14       48.22       60.01      6.37 o 
   4   2  14      353.72      349.82     11.79 o 
   5   2  14       38.84       38.62      5.06 o 
   6   2  14        0.01        2.08      2.43 o 
   7   2  14        7.93       13.19      3.29 o 
   8   2  14       64.84       53.59      6.24 o 
   9   2  14        3.05        2.89      2.09 o 
  10   2  14        6.28        2.99      2.45 o 
  11   2  14        1.79       -2.38      2.54 o 
  12   2  14        1.13        0.37      2.38 o 
   1   3  14       10.30       12.55      4.40 o 
   2   3  14      192.99      179.72     10.45 o 
   3   3  14       21.90       17.35      2.91 o 
   4   3  14        6.86        6.69      2.22 o 
   5   3  14       18.81       15.94      2.77 o 
   6   3  14       32.96       37.22      5.27 o 
   7   3  14        0.48        1.56      2.07 o 
   8   3  14        0.17       -2.26      2.51 o 
   9   3  14       65.21       67.19      6.94 o 
  10   3  14        2.70        7.51      2.73 o 
  11   3  14        0.70       12.53      5.60 o 
  12   3  14        5.43        2.38      4.30 o 
   0   4  14        9.92       18.57      5.66 o 
   1   4  14       14.09       16.55      3.85 o 
   2   4  14       10.46        7.25      2.68 o 
   3   4  14        1.59        1.06      5.77 o 
   4   4  14       23.11       31.59      4.76 o 
   5   4  14       47.08       47.74      5.88 o 
   6   4  14       10.68        6.50      2.52 o 
   7   4  14        1.45        1.87      2.51 o 
   8   4  14       38.19       40.10      5.40 o 
   9   4  14       43.50       49.76      9.33 o 
  10   4  14        2.70        9.75      5.96 o 
  11   4  14        1.85       -0.79      4.20 o 
   1   5  14        0.66       -0.48      5.05 o 
   2   5  14        3.38        4.54      3.16 o 
   3   5  14       25.72       30.07      4.83 o 
   4   5  14        2.15        1.29      2.19 o 
   5   5  14       24.15       18.88      7.43 o 
   6   5  14       12.94        9.10      4.18 o 
   7   5  14       24.62       38.55      8.57 o 
   8   5  14        0.34       -2.91      2.95 o 
   9   5  14       17.69       26.77      8.42 o 
   0   6  14       29.49       26.97      7.06 o 
   1   6  14       23.90       22.46      4.13 o 
   2   6  14       10.39       15.05      3.71 o 
   3   6  14       10.06       11.97      4.09 o 
   4   6  14        1.25       -1.58      2.13 o 
   5   6  14       13.57       14.18      3.49 o 
   6   6  14       50.16       61.52     10.56 o 
   7   6  14        0.01       -3.98      4.50 o 
   8   6  14        9.14        8.45      5.72 o 
   1   7  14       20.20       17.41      3.82 o 
   2   7  14        4.75        1.16      2.12 o 
   3   7  14        0.77       -1.05      3.92 o 
   4   7  14       15.04       11.73      5.10 o 
   5   7  14       15.30       13.93      6.08 o 
   1   1  15      159.00      150.79      7.01 o 
   2   1  15      576.14      607.66     15.93 o 
   3   1  15      358.67      351.35     12.22 o 
   4   1  15        9.80       11.26      3.31 o 
   5   1  15        2.36        2.58      2.80 o 
   6   1  15       58.56       64.48      9.59 o 
   7   1  15      220.61      224.75     12.46 o 
   8   1  15       12.88       18.08      4.06 o 
   9   1  15        6.05       10.12      6.75 o 
  10   1  15        0.02        2.92      3.05 o 
  11   1  15       43.60       38.56      5.91 o 
  12   1  15        2.48        4.81      5.05 o 
   0   2  15       88.71       77.71     10.38 o 
   1   2  15       43.67       43.13      4.50 o 
   2   2  15        0.04       -0.03      2.13 o 
   3   2  15      151.42      134.84      7.65 o 
   4   2  15       37.94       31.39      3.84 o 
   5   2  15        1.87        7.40      2.87 o 
   6   2  15        0.85        0.59      2.16 o 
   7   2  15       52.90       41.28      5.59 o 
   8   2  15        5.15        1.15      3.76 o 
   9   2  15        5.40       11.71      3.70 o 
  10   2  15        1.43       -0.71      2.22 o 
  11   2  15        2.78       -0.88      3.86 o 
   1   3  15       30.80       35.29      5.28 o 
   2   3  15       67.95       85.01      7.80 o 
   3   3  15       19.46       16.71      3.56 o 
   4   3  15        1.34        1.65      1.82 o 
   5   3  15       10.30        6.65      2.76 o 
   6   3  15        2.75        3.77      2.61 o 
   7   3  15       14.73       16.37      4.13 o 
   8   3  15        0.04        1.89      3.43 o 
   9   3  15        0.37        3.36      2.37 o 
  10   3  15        2.79        5.20      3.28 o 
  11   3  15       10.56       10.43      4.85 o 
   0   4  15        3.86        3.67      3.22 o 
   1   4  15        1.02        1.76      2.46 o 
   2   4  15        1.46        0.25      2.65 o 
   3   4  15        1.42        4.57      3.51 o 
   4   4  15        0.51        1.56      2.17 o 
   5   4  15        0.08       -0.50      4.31 o 
   6   4  15        0.23        0.18      3.43 o 
   7   4  15        4.34        4.56      2.79 o 
   8   4  15        4.06        6.61      2.63 o 
   9   4  15        2.93        6.82      4.33 o 
  10   4  15       16.95       24.57      7.73 o 
   1   5  15        1.74        4.07      3.81 o 
   2   5  15        8.95        3.89      2.60 o 
   3   5  15        4.72        2.09      3.26 o 
   4   5  15        0.75        1.88      2.37 o 
   5   5  15        1.38        1.43      2.77 o 
   6   5  15        7.78        8.84      5.34 o 
   7   5  15        4.19       10.69      5.14 o 
   8   5  15        2.02        3.83      4.15 o 
   0   6  15        0.51        3.33      2.87 o 
   1   6  15        7.15       12.23      3.59 o 
   2   6  15        0.00        0.78      3.66 o 
   3   6  15        4.07        6.88      2.91 o 
   4   6  15        0.44        5.73      3.81 o 
   5   6  15       11.65       13.94      3.79 o 
   6   6  15        0.02        2.59      4.78 o 
   1   7  15        2.14        2.31      2.20 o 
   0   0  16        1.64        1.48      3.00 o 
   1   0  16       55.68       48.70      5.97 o 
   2   0  16      119.40      118.11      9.70 o 
   3   0  16      113.97       98.19     11.82 o 
   4   0  16        0.46       -1.36      3.48 o 
   5   0  16       28.86       20.78      6.17 o 
   6   0  16      325.47      300.01     20.90 o 
   7   0  16       92.80       93.30     12.09 o 
   8   0  16       11.29        3.18      2.93 o 
   9   0  16       38.52       49.20      9.15 o 
  10   0  16       71.12       60.21     10.15 o 
  11   0  16       41.49       61.59     10.29 o 
   1   1  16        0.99        3.86      2.26 o 
   2   1  16      181.38      178.56      9.06 o 
   3   1  16       49.02       54.76      5.17 o 
   4   1  16        0.38        1.84      5.68 o 
   5   1  16       28.61       31.82      5.15 o 
   6   1  16       42.26       37.99      5.57 o 
   7   1  16       56.27       67.45      9.79 o 
   8   1  16        5.13        9.29      3.72 o 
   9   1  16       10.82       16.23      4.04 o 
  10   1  16        4.16        2.66      7.05 o 
  11   1  16        9.64       10.68      3.63 o 
   0   2  16      527.20      516.90     26.61 o 
   1   2  16       38.44       46.56      4.91 o 
   2   2  16        3.95        5.31      2.64 o 
   3   2  16       17.15       15.51      3.07 o 
   4   2  16      259.93      254.87     10.94 o 
   5   2  16       15.59       27.74      4.91 o 
   6   2  16        9.93        9.88      4.15 o 
   7   2  16        0.75        2.35      2.59 o 
   8   2  16       26.01       20.51      4.17 o 
   9   2  16        0.80        0.00      2.24 o 
  10   2  16        1.71        2.26      2.22 o 
   1   3  16       12.24       13.59      3.62 o 
   2   3  16      105.89      107.70      8.82 o 
   3   3  16        5.52       12.03      3.53 o 
   4   3  16        4.36        5.59      2.48 o 
   5   3  16       21.26       24.86      7.33 o 
   6   3  16       34.42       37.29      6.02 o 
   7   3  16       11.74        7.99      2.89 o 
   8   3  16        0.23        1.12      2.42 o 
   9   3  16       10.22       13.08      3.70 o 
   0   4  16        6.28        5.29      3.70 o 
   1   4  16        0.26        3.61      2.26 o 
   2   4  16        5.51        7.62      3.22 o 
   3   4  16        8.99       13.04      7.69 o 
   4   4  16       12.09        8.69      3.45 o 
   5   4  16       12.31       13.09      3.64 o 
   6   4  16        8.76        5.51      3.14 o 
   7   4  16        0.29        2.82      2.72 o 
   8   4  16       24.08       20.60      6.54 o 
   1   5  16        3.37        6.92      2.93 o 
   2   5  16       18.75       29.24      4.96 o 
   3   5  16        0.03       -0.58      2.52 o 
   4   5  16        8.36        6.69      3.31 o 
   5   5  16       19.12       18.55      4.04 o 
   6   5  16       33.37       50.43      9.86 o 
   7   5  16        0.19        1.05      4.73 o 
   0   6  16        9.18       14.68      6.10 o 
   1   6  16       12.93       11.72      3.55 o 
   2   6  16       14.50       19.65      4.38 o 
   3   6  16        7.14        6.89      3.16 o 
   4   6  16        1.03        2.12      2.43 o 
   1   1  17        4.24        0.92      2.01 o 
   2   1  17        7.05       10.03      2.47 o 
   3   1  17       18.30       10.41      4.80 o 
   4   1  17        3.09        4.65      2.72 o 
   5   1  17       12.02       18.01      7.38 o 
   6   1  17        8.40        4.82      2.84 o 
   7   1  17       49.05       46.69      9.14 o 
   8   1  17        1.99        7.21      2.69 o 
   9   1  17        4.27        1.61      2.34 o 
   0   2  17       38.00       23.88      6.27 o 
   1   2  17       17.44       22.74      4.68 o 
   2   2  17        0.90        1.58      1.88 o 
   3   2  17        0.48        2.86      2.16 o 
   4   2  17       45.19       44.72      9.45 o 
   5   2  17        6.95        6.14      2.71 o 
   6   2  17        5.78       10.11      3.84 o 
   7   2  17        4.17        4.66      2.49 o 
   8   2  17       31.13       38.36      5.93 o 
   9   2  17        0.05        0.98      4.32 o 
   1   3  17       68.52       55.84      6.89 o 
   2   3  17       10.90       13.70      3.93 o 
   3   3  17       24.03       19.63      9.21 o 
   4   3  17       17.42       23.50      3.59 o 
   5   3  17       12.57       13.37      6.51 o 
   6   3  17        1.14        4.78      2.55 o 
   7   3  17        0.36       -1.99      2.19 o 
   8   3  17       23.64       32.74      5.33 o 
   0   4  17       41.21       50.31      8.87 o 
   1   4  17        5.75        2.80      2.20 o 
   2   4  17        5.70        5.71      3.52 o 
   3   4  17        0.41        3.03      2.95 o 
   4   4  17       16.97       14.77      5.80 o 
   5   4  17        2.22        4.02      4.61 o 
   6   4  17       18.46       15.96      5.98 o 
   7   4  17        0.00        2.13      4.04 o 
   1   5  17        1.56        8.04      3.31 o 
   2   5  17       89.95      130.86     10.49 o 
   3   5  17       18.64       28.45      5.35 o 
   4   5  17        0.85        5.23      6.27 o 
   0   0  18       14.19       11.75      5.66 o 
   1   0  18        0.08        4.09      3.26 o 
   2   0  18       28.11       22.58      6.56 o 
   3   0  18       20.53       21.94      7.07 o 
   4   0  18        4.44       10.71      6.48 o 
   5   0  18       51.04       50.75      9.05 o 
   6   0  18       96.55       82.37     11.81 o 
   7   0  18        5.38        8.10      5.28 o 
   8   0  18        3.57       17.74      6.33 o 
   1   1  18        0.00        1.08      2.64 o 
   2   1  18        4.80        7.06      2.40 o 
   3   1  18        0.02       -2.40      2.40 o 
   4   1  18       16.20       15.57      3.83 o 
   5   1  18        0.59        0.88      4.32 o 
   6   1  18        0.02        2.00      2.84 o 
   7   1  18        2.43        2.15      2.29 o 
   8   1  18        8.87        6.44      3.37 o 
   0   2  18       19.47       25.81      6.66 o 
   1   2  18        1.25        1.33      2.35 o 
   2   2  18        1.12        3.16      2.52 o 
   3   2  18        0.57       -2.38      2.44 o 
   4   2  18       19.10       28.59      5.00 o 
   5   2  18       10.84       18.65      4.77 o 
   6   2  18        4.10        7.28      3.40 o 
   7   2  18        1.13        1.30      2.09 o 
   1   3  18       15.37       20.28      4.74 o 
   2   3  18       52.26       50.54      6.89 o 
   3   3  18       25.51       22.68      4.88 o 
   4   3  18        0.03        7.28      6.01 o 
   5   3  18        3.37        0.36      3.83 o 
   6   3  18       40.56       46.09      8.85 o 
   0   4  18       14.65       20.16      6.57 o 
   1   4  18        0.44        0.35      4.76 o 
   2   4  18        0.23       -0.55      2.26 o 
   3   4  18        6.50        7.14      3.58 o 
   4   4  18        9.40       10.69      6.17 o 
   1   1  19        0.24        1.14      1.87 o 
   2   1  19       15.70       13.26      2.94 o 
   3   1  19        0.36        6.01      3.45 o 
   4   1  19        7.44        4.49      2.58 o 
   5   1  19        9.68        9.26     10.14 o 
   6   1  19        0.85       -3.52      3.52 o 
   0   2  19       22.98       12.35      5.18 o 
   1   2  19        0.91        0.46      2.42 o 
   2   2  19        7.78       16.21      4.49 o 
   3   2  19        3.46        4.13      2.45 o 
   4   2  19        8.54        5.87      2.67 o 
   5   2  19       17.57       16.66      4.28 o 
   1   3  19       10.21        8.49      3.34 o 
   2   3  19        0.09        2.36      4.11 o 
   3   3  19       41.95       49.05      6.63 o 
   0   0  20        1.88        9.20      5.68 o 
   1   0  20       35.82       39.59      8.85 o 
   2   0  20        0.12       -2.11      3.68 o 
   3   0  20        1.61       -5.33      5.33 o 
   1   1  20        5.83        5.78      2.79 o 
   2   1  20       27.05       34.28      5.88 o 
                                                 
